# Supplementary material for: Census of the fruit and flower chafers (Coleoptera, Scarabaeidae, Cetoniinae) of the Macau SAR, China
Source: Zookeys. 2021 Mar 25;1026:17–43. doi: 10.3897/zookeys.1026.60036 (PMC8018940; doi:10.3897/zookeys.1026.60036)
Supplement: XML Treatment for Gametis bealiae [file zookeys.1026.60036-treatment2.xml]

<!DOCTYPE tp:taxon-treatment
  PUBLIC "-//TaxonX//DTD Taxonomic Treatment Publishing DTD v0 20100105//EN" "tax-treatment-NSO.dtd">
<tp:taxon-treatment xmlns:tp="http://www.plazi.org/taxpub"><tp:treatment-meta><kwd-group><label>Taxon classification</label><kwd><named-content xmlns:xlink="http://www.w3.org/1999/xlink" content-type="kingdom">Animalia</named-content></kwd><kwd><named-content xmlns:xlink="http://www.w3.org/1999/xlink" content-type="order">Coleoptera</named-content></kwd><kwd><named-content xmlns:xlink="http://www.w3.org/1999/xlink" content-type="family">Cetoniidae</named-content></kwd></kwd-group><mixed-citation publication-type="journal"><person-group><name><surname>Perissinotto</surname><given-names>Renzo</given-names></name><name><surname>Clennell</surname><given-names>Lynette</given-names></name></person-group><article-title>Census of the fruit and flower chafers (<tp:taxon-name><tp:taxon-name-part taxon-name-part-type="order">Coleoptera</tp:taxon-name-part></tp:taxon-name>, <tp:taxon-name><tp:taxon-name-part taxon-name-part-type="family">Scarabaeidae</tp:taxon-name-part></tp:taxon-name>, <tp:taxon-name><tp:taxon-name-part taxon-name-part-type="subfamily">Cetoniinae</tp:taxon-name-part></tp:taxon-name>) of the Macau SAR, China</article-title><source>Zookeys</source><day>25</day><month>3</month><year>2021</year><volume>1026</volume><fpage>17</fpage><lpage>43</lpage><pub-id pub-id-type="doi">10.3897/zookeys.1026.60036</pub-id></mixed-citation></tp:treatment-meta><tp:nomenclature><tp:taxon-name><object-id xmlns:xlink="http://www.w3.org/1999/xlink" content-type="arpha" xlink:type="simple">96856314-5310-59E5-937E-885D807988DA</object-id>
              <tp:taxon-name-part taxon-name-part-type="genus" reg="Gametis">Gametis</tp:taxon-name-part>
              <tp:taxon-name-part taxon-name-part-type="species" reg="bealiae">bealiae</tp:taxon-name-part>
            </tp:taxon-name><tp:taxon-authority>(Gory &amp; Percheron, 1833)</tp:taxon-authority><xref ref-type="fig" rid="F3">Fig. 3</xref><tp:nomenclature-citation-list><tp:nomenclature-citation><tp:taxon-name>
                  <tp:taxon-name-part taxon-name-part-type="genus" reg="Cetonia">Cetonia</tp:taxon-name-part> <tp:taxon-name-part taxon-name-part-type="species" reg="bealiae">bealiae</tp:taxon-name-part></tp:taxon-name><comment>Gory &amp; Percheron, 1833: 282.</comment></tp:nomenclature-citation></tp:nomenclature-citation-list></tp:nomenclature><tp:treatment-sec sec-type="distribution" id="SECID0E1NAC"><title>Distribution.</title><p>Within the Palearctic Region, <italic><tp:taxon-name><tp:taxon-name-part taxon-name-part-type="genus" reg="Gametis">G.</tp:taxon-name-part> <tp:taxon-name-part taxon-name-part-type="species" reg="bealiae">bealiae</tp:taxon-name-part></tp:taxon-name></italic> is known from the Chinese provinces of Fujian, Guangdong, Hebei, Hubei, Jiangxi, Zhejiang and the Hong Kong <abbrev xmlns:xlink="http://www.w3.org/1999/xlink" xlink:title="Macau Special Administrative Region" id="ABBRID0ELOAC" xlink:type="simple">SAR</abbrev> (<xref ref-type="bibr" rid="B53">Yiu 2010</xref>; <xref ref-type="bibr" rid="B25">Lirong et al. 2013</xref>; <xref ref-type="bibr" rid="B3">Bezděk 2016</xref>). It is also widely distributed across the Oriental Region, specifically in Myanmar, Laos, northern Vietnam and north-eastern India (<xref ref-type="bibr" rid="B41">Sakai and Nagai 1998</xref>; <xref ref-type="bibr" rid="B19">Krajcik 2011</xref>).</p></tp:treatment-sec><tp:treatment-sec sec-type="material" id="SECID0EDPAC"><title>Material examined.</title><p>1♂: Coloane Village, 29 Jun 2019, in fruit-baited trap, R Perissinotto &amp; L Clennell (<abbrev xmlns:xlink="http://www.w3.org/1999/xlink" content-type="institution" xlink:title="Macau Anglican College, Taipa" id="ABBRID0EJPAC" xlink:type="simple">MACT</abbrev>).</p></tp:treatment-sec><tp:treatment-sec sec-type="Other Macau records" id="SECID0EOPAC"><title>Other Macau records.</title><p>Taipa Pequena, 4 Mar 2019, on flowers of <italic><tp:taxon-name><tp:taxon-name-part taxon-name-part-type="genus" reg="Ligustrum">Ligustrum</tp:taxon-name-part> <tp:taxon-name-part taxon-name-part-type="species" reg="sinense">sinense</tp:taxon-name-part></tp:taxon-name></italic>, R Perissinotto; Coloane, Hác-Sá, 4 Apr 2019, on flowers of <italic><tp:taxon-name><tp:taxon-name-part taxon-name-part-type="genus" reg="Ligustrum">L.</tp:taxon-name-part> <tp:taxon-name-part taxon-name-part-type="species" reg="sinense">sinense</tp:taxon-name-part></tp:taxon-name></italic>, R Perissinotto &amp; L Clennell; ibidem 11 Apr 2020, R Perissinotto &amp; L Clennell.</p></tp:treatment-sec><tp:treatment-sec sec-type="remarks" id="SECID0ELAAE"><title>Remarks.</title><p>In Macau, this species varies in size between 12.5 and 15 mm in <abbrev xmlns:xlink="http://www.w3.org/1999/xlink" xlink:title="total length" id="ABBRID0ERAAE" xlink:type="simple">TL</abbrev> and between 7 and 9 mm in <abbrev xmlns:xlink="http://www.w3.org/1999/xlink" xlink:title="maximum width" id="ABBRID0EVAAE" xlink:type="simple">MW</abbrev>. Colour forms range from black to olive green background, with testaceous to reddish green pronotum and ochreous to testaceous mid-elytral bands. The white maculation on the general surface appears to be consistent. During 2019, one individual was retrieved inside a fruit-baited trap, while four others were observed feeding on flowers of <italic><tp:taxon-name><tp:taxon-name-part taxon-name-part-type="genus" reg="Ligustrum">Ligustrum</tp:taxon-name-part> <tp:taxon-name-part taxon-name-part-type="species" reg="sinense">sinense</tp:taxon-name-part></tp:taxon-name></italic>. In 2020, only one specimen was observed while feeding on flowers of <italic><tp:taxon-name><tp:taxon-name-part taxon-name-part-type="genus" reg="Ligustrum">L.</tp:taxon-name-part> <tp:taxon-name-part taxon-name-part-type="species" reg="sinense">sinense</tp:taxon-name-part></tp:taxon-name></italic>. In Macau, this species appears to have its peak of adult activity between early spring and early summer, while no specimens have been recorded in late summer, autumn, or winter. In nearby Hong Kong, this species has been recorded feeding on flowers of <italic><tp:taxon-name><tp:taxon-name-part taxon-name-part-type="genus" reg="Viburnum">Viburnum</tp:taxon-name-part> <tp:taxon-name-part taxon-name-part-type="species" reg="odoratissimum">odoratissimum</tp:taxon-name-part></tp:taxon-name></italic> and <italic><tp:taxon-name><tp:taxon-name-part taxon-name-part-type="genus" reg="Lonicera">Lonicera</tp:taxon-name-part></tp:taxon-name></italic> sp. between March and May (<xref ref-type="bibr" rid="B53">Yiu 2010</xref>) as well as on flowers of <italic><tp:taxon-name><tp:taxon-name-part taxon-name-part-type="genus" reg="Zanthoxylum">Zanthoxylum</tp:taxon-name-part> <tp:taxon-name-part taxon-name-part-type="species" reg="avicennae">avicennae</tp:taxon-name-part></tp:taxon-name></italic> in October (<ext-link xmlns:xlink="http://www.w3.org/1999/xlink" xlink:type="simple" ext-link-type="uri" xlink:href="https://www.inaturalist.org/observations/62885551">https://www.inaturalist.org/observations/62885551</ext-link>). No information is available on larval or pupal stages in the region.</p><fig id="F3" position="float" orientation="portrait"><object-id xmlns:xlink="http://www.w3.org/1999/xlink" content-type="doi" xlink:type="simple">10.3897/zookeys.1026.60036.figure3</object-id><object-id xmlns:xlink="http://www.w3.org/1999/xlink" content-type="arpha" xlink:type="simple">D35132BE-DC45-5327-8E4D-F77E52DEB21D</object-id><label>Figure 3.</label><caption><p><italic><tp:taxon-name><tp:taxon-name-part taxon-name-part-type="genus" reg="Gametis">Gametis</tp:taxon-name-part> <tp:taxon-name-part taxon-name-part-type="species" reg="bealiae">bealiae</tp:taxon-name-part></tp:taxon-name></italic> (Gory &amp; Percheron, 1833): dark green and ochreous form (left), olive green and testaceous form (right) observed at Coloane on 4 Apr 2019 (photographs: Lynette Clennell).</p></caption><graphic xmlns:xlink="http://www.w3.org/1999/xlink" xlink:href="zookeys-1026-017-g003.jpg" position="float" orientation="portrait" xlink:type="simple" id="oo_524388.jpg"><uri content-type="original_file" xlink:type="simple">https://binary.pensoft.net/fig/524388</uri></graphic></fig></tp:treatment-sec><ref-list><ref id="B53"><mixed-citation xmlns:xlink="http://www.w3.org/1999/xlink" xlink:type="simple"><person-group><name name-style="western"><surname>Yiu</surname><given-names>V</given-names></name></person-group> (<year>2010</year>) <article-title>Records of rose chafers (<tp:taxon-name><tp:taxon-name-part taxon-name-part-type="order">Coleoptera</tp:taxon-name-part></tp:taxon-name>, <tp:taxon-name><tp:taxon-name-part taxon-name-part-type="subfamily">Cetoniinae</tp:taxon-name-part></tp:taxon-name>) in Hong Kong.</article-title><source>Hong Kong Entomological Bulletin</source><volume>2</volume>(<issue>1</issue>): <fpage>32</fpage>–<lpage>42</lpage>. <ext-link xlink:type="simple" ext-link-type="uri" xlink:href="http://hkentsoc.org/bulletin/HKEB2(1)_rose_chafers_yiu.pdf">http://hkentsoc.org/bulletin/HKEB2(1)_rose_chafers_yiu.pdf</ext-link></mixed-citation></ref><ref id="B25"><mixed-citation xmlns:xlink="http://www.w3.org/1999/xlink" xlink:type="simple"><person-group><name name-style="western"><surname>Lirong</surname><given-names>H</given-names></name><name name-style="western"><surname>Flutsch</surname><given-names>G</given-names></name><name name-style="western"><surname>Jingke</surname><given-names>L</given-names></name><name name-style="western"><surname>Xueping</surname><given-names>Z</given-names></name><name name-style="western"><surname>Lin</surname><given-names>L</given-names></name></person-group> (<year>2013</year>) <article-title>Notes on <tp:taxon-name><tp:taxon-name-part taxon-name-part-type="family">Cetoniidae</tp:taxon-name-part></tp:taxon-name> from China (<tp:taxon-name><tp:taxon-name-part taxon-name-part-type="order">Coleoptera</tp:taxon-name-part></tp:taxon-name>, <tp:taxon-name><tp:taxon-name-part taxon-name-part-type="superfamily">Scarabaeoidea</tp:taxon-name-part></tp:taxon-name>, <tp:taxon-name><tp:taxon-name-part taxon-name-part-type="subfamily">Cetoniinae</tp:taxon-name-part></tp:taxon-name>).</article-title><source>Cetoniimania NS</source><volume>6</volume>: <fpage>34</fpage>–<lpage>39</lpage>.</mixed-citation></ref><ref id="B3"><mixed-citation xmlns:xlink="http://www.w3.org/1999/xlink" xlink:type="simple"><person-group><name name-style="western"><surname>Bezděk</surname><given-names>A</given-names></name></person-group> (<year>2016</year>) <article-title>Subfamily <tp:taxon-name><tp:taxon-name-part taxon-name-part-type="subfamily">Cetoniinae</tp:taxon-name-part></tp:taxon-name>.</article-title> In: <person-group><name name-style="western"><surname>Löbl</surname><given-names>I</given-names></name><name name-style="western"><surname>Löbl</surname><given-names>D</given-names></name></person-group> (<role>Eds</role>) <issue-title>Catalogue of Palaearctic Coleoptera (Vol.</issue-title><source>3), Revised and Updated Edition; <tp:taxon-name><tp:taxon-name-part taxon-name-part-type="superfamily">Scarabaeoidea</tp:taxon-name-part></tp:taxon-name>, <tp:taxon-name><tp:taxon-name-part taxon-name-part-type="superfamily">Scirtoidea</tp:taxon-name-part></tp:taxon-name>, <tp:taxon-name><tp:taxon-name-part taxon-name-part-type="superfamily">Dascilloidea</tp:taxon-name-part></tp:taxon-name>, <tp:taxon-name><tp:taxon-name-part taxon-name-part-type="superfamily">Buprestoidea</tp:taxon-name-part></tp:taxon-name>, <tp:taxon-name><tp:taxon-name-part taxon-name-part-type="superfamily">Byrrhoidea</tp:taxon-name-part></tp:taxon-name>. Brill, Leiden &amp; Boston</source>, <fpage>367</fpage>–<lpage>412</lpage>.</mixed-citation></ref><ref id="B41"><mixed-citation xmlns:xlink="http://www.w3.org/1999/xlink" xlink:type="simple"><person-group><name name-style="western"><surname>Sakai</surname><given-names>K</given-names></name><name name-style="western"><surname>Nagai</surname><given-names>S</given-names></name></person-group> (<year>1998</year>) <source>The Cetoniine Beetles of the World. Mushi-Sha’s Iconographic Series of Insects (Vol. 3).</source><publisher-name>Mushi-Sha</publisher-name>, <publisher-loc>Tokyo</publisher-loc>, <size units="page">421 pp</size>.</mixed-citation></ref><ref id="B19"><mixed-citation xmlns:xlink="http://www.w3.org/1999/xlink" xlink:type="simple"><person-group><name name-style="western"><surname>Krajcik</surname><given-names>M</given-names></name></person-group> (<year>2011</year>) Illustrated Catalogue of <tp:taxon-name><tp:taxon-name-part taxon-name-part-type="subfamily">Cetoniinae</tp:taxon-name-part></tp:taxon-name>, <tp:taxon-name><tp:taxon-name-part taxon-name-part-type="subfamily">Trichiinae</tp:taxon-name-part></tp:taxon-name> and <tp:taxon-name><tp:taxon-name-part taxon-name-part-type="subfamily">Valginae</tp:taxon-name-part></tp:taxon-name> of China (<tp:taxon-name><tp:taxon-name-part taxon-name-part-type="order">Coleoptera</tp:taxon-name-part></tp:taxon-name>, <tp:taxon-name><tp:taxon-name-part taxon-name-part-type="family">Cetoniidae</tp:taxon-name-part></tp:taxon-name>). ANIMMA.X, Supplement1/2011, Milan Krajcik, Plzen (Czech Republic), 113 pp + 20 pl.</mixed-citation></ref></ref-list></tp:taxon-treatment>
