# Supplementary material for: Census of the fruit and flower chafers (Coleoptera, Scarabaeidae, Cetoniinae) of the Macau SAR, China
Source: Zookeys. 2021 Mar 25;1026:17–43. doi: 10.3897/zookeys.1026.60036 (PMC8018940; doi:10.3897/zookeys.1026.60036)
Supplement: XML Treatment for Gametis jucunda [file zookeys.1026.60036-treatment3.xml]

<!DOCTYPE tp:taxon-treatment
  PUBLIC "-//TaxonX//DTD Taxonomic Treatment Publishing DTD v0 20100105//EN" "tax-treatment-NSO.dtd">
<tp:taxon-treatment xmlns:tp="http://www.plazi.org/taxpub"><tp:treatment-meta><kwd-group><label>Taxon classification</label><kwd><named-content xmlns:xlink="http://www.w3.org/1999/xlink" content-type="kingdom">Animalia</named-content></kwd><kwd><named-content xmlns:xlink="http://www.w3.org/1999/xlink" content-type="order">Coleoptera</named-content></kwd><kwd><named-content xmlns:xlink="http://www.w3.org/1999/xlink" content-type="family">Cetoniidae</named-content></kwd></kwd-group><mixed-citation publication-type="journal"><person-group><name><surname>Perissinotto</surname><given-names>Renzo</given-names></name><name><surname>Clennell</surname><given-names>Lynette</given-names></name></person-group><article-title>Census of the fruit and flower chafers (<tp:taxon-name><tp:taxon-name-part taxon-name-part-type="order">Coleoptera</tp:taxon-name-part></tp:taxon-name>, <tp:taxon-name><tp:taxon-name-part taxon-name-part-type="family">Scarabaeidae</tp:taxon-name-part></tp:taxon-name>, <tp:taxon-name><tp:taxon-name-part taxon-name-part-type="subfamily">Cetoniinae</tp:taxon-name-part></tp:taxon-name>) of the Macau SAR, China</article-title><source>Zookeys</source><day>25</day><month>3</month><year>2021</year><volume>1026</volume><fpage>17</fpage><lpage>43</lpage><pub-id pub-id-type="doi">10.3897/zookeys.1026.60036</pub-id></mixed-citation></tp:treatment-meta><tp:nomenclature><tp:taxon-name><object-id xmlns:xlink="http://www.w3.org/1999/xlink" content-type="arpha" xlink:type="simple">1431720A-06FD-5F17-A9D2-C29EF3512AC2</object-id>
              <tp:taxon-name-part taxon-name-part-type="genus" reg="Gametis">Gametis</tp:taxon-name-part>
              <tp:taxon-name-part taxon-name-part-type="species" reg="jucunda">jucunda</tp:taxon-name-part>
            </tp:taxon-name><tp:taxon-authority>(Faldermann, 1835)</tp:taxon-authority><xref ref-type="fig" rid="F4">Fig. 4</xref><tp:nomenclature-citation-list><tp:nomenclature-citation><tp:taxon-name>
                  <tp:taxon-name-part taxon-name-part-type="genus" reg="Cetonia">Cetonia</tp:taxon-name-part> <tp:taxon-name-part taxon-name-part-type="species" reg="jucunda">jucunda</tp:taxon-name-part></tp:taxon-name><comment>Faldermann, 1835: 386.</comment></tp:nomenclature-citation></tp:nomenclature-citation-list></tp:nomenclature><tp:treatment-sec sec-type="distribution" id="SECID0ECFAE"><title>Distribution.</title><p>Mainly a Palearctic species, recorded from the Chinese provinces and municipalities of Beijing, Chongqing, Fujian, Gansu, Guizhou, Guangxi, Hainan, Hebei, Heilongjiang, Hubei, Jiangsu, Jiangxi, Liaoning, Nei Mongol, Sichuan, Shanghai, Shandong, Shanxi, Yunnan, Zhejiang and the Hong Kong <abbrev xmlns:xlink="http://www.w3.org/1999/xlink" xlink:title="Macau Special Administrative Region" id="ABBRID0EIFAE" xlink:type="simple">SAR</abbrev> (<xref ref-type="bibr" rid="B25">Lirong et al. 2013</xref>; <xref ref-type="bibr" rid="B3">Bezděk 2016</xref>). Also found in Pakistan, Nepal, the Indian Sikkim Province, North and South Korea, Mongolia, Russian Far East and Japan (<xref ref-type="bibr" rid="B41">Sakai and Nagai 1998</xref>; <xref ref-type="bibr" rid="B19">Krajcik 2011</xref>; <xref ref-type="bibr" rid="B3">Bezděk 2016</xref>). According to <xref ref-type="bibr" rid="B3">Bezděk (2016)</xref>, it also occurs in the Oriental Region.</p></tp:treatment-sec><tp:treatment-sec sec-type="material" id="SECID0EEGAE"><title>Material examined.</title><p>1♂, 1♀: Coloane, Hác-Sá, 8 Apr 2020, on flowers of <italic><tp:taxon-name><tp:taxon-name-part taxon-name-part-type="genus" reg="Ligustrum">Ligustrum</tp:taxon-name-part> <tp:taxon-name-part taxon-name-part-type="species" reg="sinense">sinense</tp:taxon-name-part></tp:taxon-name></italic>, R Perissinotto (<abbrev xmlns:xlink="http://www.w3.org/1999/xlink" content-type="institution" xlink:title="Macau Anglican College, Taipa" id="ABBRID0EVGAE" xlink:type="simple">MACT</abbrev>).</p></tp:treatment-sec><tp:treatment-sec sec-type="Other Macau records" id="SECID0E1GAE"><title>Other Macau records.</title><p>No locality and date, 14 mm (in <xref ref-type="bibr" rid="B39">Pun and Batalha 1997</xref>: 65, fig. 108 as <italic><tp:taxon-name><tp:taxon-name-part taxon-name-part-type="genus" reg="Oxycetonia">Oxycetonia</tp:taxon-name-part> <tp:taxon-name-part taxon-name-part-type="species" reg="jucunda">jucunda</tp:taxon-name-part></tp:taxon-name></italic> Faldermann); Taipa Pequena, 11 Mar 2019, on flowers of <italic><tp:taxon-name><tp:taxon-name-part taxon-name-part-type="genus" reg="Toddalia">Toddalia</tp:taxon-name-part> <tp:taxon-name-part taxon-name-part-type="species" reg="asiatica">asiatica</tp:taxon-name-part></tp:taxon-name></italic>, R Perissinotto &amp; L Clennell.</p></tp:treatment-sec><tp:treatment-sec sec-type="remarks" id="SECID0E1HAE"><title>Remarks.</title><p>A rare species in Macau, despite its widespread distribution and common occurrence in the surrounding regions, such as the Hong Kong <abbrev xmlns:xlink="http://www.w3.org/1999/xlink" xlink:title="Macau Special Administrative Region" id="ABBRID0EAIAE" xlink:type="simple">SAR</abbrev> (<xref ref-type="bibr" rid="B53">Yiu 2010</xref>; iNaturalist observations). The dorsal background colour is always predominantly green, ranging from bright to olive grade, while the white maculation can vary somehow in extent. In particular, the discal spots on both pronotum and elytra can fade completely in exceptional cases. Specimens range in size within the approximate range of 12–15 mm <abbrev xmlns:xlink="http://www.w3.org/1999/xlink" xlink:title="total length" id="ABBRID0EIIAE" xlink:type="simple">TL</abbrev> and 6–8 mm <abbrev xmlns:xlink="http://www.w3.org/1999/xlink" xlink:title="maximum width" id="ABBRID0EMIAE" xlink:type="simple">MW</abbrev>. The period of adult activity appears to peak in the spring and no specimens have been recorded in Macau during summer or autumn yet, although their occurrence during these seasons is well established in nearby Hong Kong (<xref ref-type="bibr" rid="B53">Yiu 2010</xref>). In Macau, adults were observed feeding on flowers of <italic><tp:taxon-name><tp:taxon-name-part taxon-name-part-type="genus" reg="Ligustrum">Ligustrum</tp:taxon-name-part> <tp:taxon-name-part taxon-name-part-type="species" reg="sinense">sinense</tp:taxon-name-part></tp:taxon-name></italic>, <italic><tp:taxon-name><tp:taxon-name-part taxon-name-part-type="genus" reg="Clausena">Clausena</tp:taxon-name-part> <tp:taxon-name-part taxon-name-part-type="species" reg="lansium">lansium</tp:taxon-name-part></tp:taxon-name></italic> and <italic><tp:taxon-name><tp:taxon-name-part taxon-name-part-type="genus" reg="Toddalia">Toddalia</tp:taxon-name-part> <tp:taxon-name-part taxon-name-part-type="species" reg="asiatica">asiatica</tp:taxon-name-part></tp:taxon-name></italic>, while in Hong Kong they were also found on <italic><tp:taxon-name><tp:taxon-name-part taxon-name-part-type="genus" reg="Guilandina">Guilandina</tp:taxon-name-part> <tp:taxon-name-part taxon-name-part-type="species" reg="bonduc">bonduc</tp:taxon-name-part></tp:taxon-name></italic>, <italic><tp:taxon-name><tp:taxon-name-part taxon-name-part-type="genus" reg="Rhus">Rhus</tp:taxon-name-part> <tp:taxon-name-part taxon-name-part-type="species" reg="chinensis">chinensis</tp:taxon-name-part></tp:taxon-name></italic> and <italic><tp:taxon-name><tp:taxon-name-part taxon-name-part-type="genus" reg="Schima">Schima</tp:taxon-name-part> <tp:taxon-name-part taxon-name-part-type="species" reg="superba">superba</tp:taxon-name-part></tp:taxon-name></italic> (<xref ref-type="bibr" rid="B53">Yiu 2010</xref>). The 1<sup>st</sup>–3<sup>rd</sup> instar larvae of <italic><tp:taxon-name><tp:taxon-name-part taxon-name-part-type="genus" reg="Gametis">G.</tp:taxon-name-part> <tp:taxon-name-part taxon-name-part-type="species" reg="jucunda">jucunda</tp:taxon-name-part></tp:taxon-name></italic> have been comprehensively described and illustrated by <xref ref-type="bibr" rid="B36">Murayama (1931)</xref>, <xref ref-type="bibr" rid="B30">Medvedev (1952)</xref>, <xref ref-type="bibr" rid="B55">Zhang (1984)</xref> and <xref ref-type="bibr" rid="B43">Sawada (1991)</xref> (<xref ref-type="bibr" rid="B45">Šípek and Král 2012</xref>).</p><fig id="F4" position="float" orientation="portrait"><object-id xmlns:xlink="http://www.w3.org/1999/xlink" content-type="doi" xlink:type="simple">10.3897/zookeys.1026.60036.figure4</object-id><object-id xmlns:xlink="http://www.w3.org/1999/xlink" content-type="arpha" xlink:type="simple">6BB363F2-5E0B-5D49-807F-9BFFF937DEEC</object-id><label>Figure 4.</label><caption><p><italic><tp:taxon-name><tp:taxon-name-part taxon-name-part-type="genus" reg="Gametis">Gametis</tp:taxon-name-part> <tp:taxon-name-part taxon-name-part-type="species" reg="jucunda">jucunda</tp:taxon-name-part></tp:taxon-name></italic> (Faldermann, 1835): dorsal (left) and side (right) views of typical specimens observed at Taipa (11 Mar 2019) and Coloane (8 Apr 2020), respectively (photographs: Lynette Clennell).</p></caption><graphic xmlns:xlink="http://www.w3.org/1999/xlink" xlink:href="zookeys-1026-017-g004.jpg" position="float" orientation="portrait" xlink:type="simple" id="oo_524389.jpg"><uri content-type="original_file" xlink:type="simple">https://binary.pensoft.net/fig/524389</uri></graphic></fig></tp:treatment-sec><ref-list><ref id="B25"><mixed-citation xmlns:xlink="http://www.w3.org/1999/xlink" xlink:type="simple"><person-group><name name-style="western"><surname>Lirong</surname><given-names>H</given-names></name><name name-style="western"><surname>Flutsch</surname><given-names>G</given-names></name><name name-style="western"><surname>Jingke</surname><given-names>L</given-names></name><name name-style="western"><surname>Xueping</surname><given-names>Z</given-names></name><name name-style="western"><surname>Lin</surname><given-names>L</given-names></name></person-group> (<year>2013</year>) <article-title>Notes on <tp:taxon-name><tp:taxon-name-part taxon-name-part-type="family">Cetoniidae</tp:taxon-name-part></tp:taxon-name> from China (<tp:taxon-name><tp:taxon-name-part taxon-name-part-type="order">Coleoptera</tp:taxon-name-part></tp:taxon-name>, <tp:taxon-name><tp:taxon-name-part taxon-name-part-type="superfamily">Scarabaeoidea</tp:taxon-name-part></tp:taxon-name>, <tp:taxon-name><tp:taxon-name-part taxon-name-part-type="subfamily">Cetoniinae</tp:taxon-name-part></tp:taxon-name>).</article-title><source>Cetoniimania NS</source><volume>6</volume>: <fpage>34</fpage>–<lpage>39</lpage>.</mixed-citation></ref><ref id="B3"><mixed-citation xmlns:xlink="http://www.w3.org/1999/xlink" xlink:type="simple"><person-group><name name-style="western"><surname>Bezděk</surname><given-names>A</given-names></name></person-group> (<year>2016</year>) <article-title>Subfamily <tp:taxon-name><tp:taxon-name-part taxon-name-part-type="subfamily">Cetoniinae</tp:taxon-name-part></tp:taxon-name>.</article-title> In: <person-group><name name-style="western"><surname>Löbl</surname><given-names>I</given-names></name><name name-style="western"><surname>Löbl</surname><given-names>D</given-names></name></person-group> (<role>Eds</role>) <issue-title>Catalogue of Palaearctic Coleoptera (Vol.</issue-title><source>3), Revised and Updated Edition; <tp:taxon-name><tp:taxon-name-part taxon-name-part-type="superfamily">Scarabaeoidea</tp:taxon-name-part></tp:taxon-name>, <tp:taxon-name><tp:taxon-name-part taxon-name-part-type="superfamily">Scirtoidea</tp:taxon-name-part></tp:taxon-name>, <tp:taxon-name><tp:taxon-name-part taxon-name-part-type="superfamily">Dascilloidea</tp:taxon-name-part></tp:taxon-name>, <tp:taxon-name><tp:taxon-name-part taxon-name-part-type="superfamily">Buprestoidea</tp:taxon-name-part></tp:taxon-name>, <tp:taxon-name><tp:taxon-name-part taxon-name-part-type="superfamily">Byrrhoidea</tp:taxon-name-part></tp:taxon-name>. Brill, Leiden &amp; Boston</source>, <fpage>367</fpage>–<lpage>412</lpage>.</mixed-citation></ref><ref id="B41"><mixed-citation xmlns:xlink="http://www.w3.org/1999/xlink" xlink:type="simple"><person-group><name name-style="western"><surname>Sakai</surname><given-names>K</given-names></name><name name-style="western"><surname>Nagai</surname><given-names>S</given-names></name></person-group> (<year>1998</year>) <source>The Cetoniine Beetles of the World. Mushi-Sha’s Iconographic Series of Insects (Vol. 3).</source><publisher-name>Mushi-Sha</publisher-name>, <publisher-loc>Tokyo</publisher-loc>, <size units="page">421 pp</size>.</mixed-citation></ref><ref id="B19"><mixed-citation xmlns:xlink="http://www.w3.org/1999/xlink" xlink:type="simple"><person-group><name name-style="western"><surname>Krajcik</surname><given-names>M</given-names></name></person-group> (<year>2011</year>) Illustrated Catalogue of <tp:taxon-name><tp:taxon-name-part taxon-name-part-type="subfamily">Cetoniinae</tp:taxon-name-part></tp:taxon-name>, <tp:taxon-name><tp:taxon-name-part taxon-name-part-type="subfamily">Trichiinae</tp:taxon-name-part></tp:taxon-name> and <tp:taxon-name><tp:taxon-name-part taxon-name-part-type="subfamily">Valginae</tp:taxon-name-part></tp:taxon-name> of China (<tp:taxon-name><tp:taxon-name-part taxon-name-part-type="order">Coleoptera</tp:taxon-name-part></tp:taxon-name>, <tp:taxon-name><tp:taxon-name-part taxon-name-part-type="family">Cetoniidae</tp:taxon-name-part></tp:taxon-name>). ANIMMA.X, Supplement1/2011, Milan Krajcik, Plzen (Czech Republic), 113 pp + 20 pl.</mixed-citation></ref><ref id="B39"><mixed-citation xmlns:xlink="http://www.w3.org/1999/xlink" xlink:type="simple"><person-group><name name-style="western"><surname>Pun</surname><given-names>WW</given-names></name><name name-style="western"><surname>Batalha</surname><given-names>CD de C</given-names></name></person-group> (<year>1997</year>) <source>Manual de insectos de Macau.</source><publisher-name>Câmara Municipal das llhas</publisher-name>, <publisher-loc>Macau</publisher-loc>, <size units="page">125 pp</size>. [in Chinese]</mixed-citation></ref><ref id="B53"><mixed-citation xmlns:xlink="http://www.w3.org/1999/xlink" xlink:type="simple"><person-group><name name-style="western"><surname>Yiu</surname><given-names>V</given-names></name></person-group> (<year>2010</year>) <article-title>Records of rose chafers (<tp:taxon-name><tp:taxon-name-part taxon-name-part-type="order">Coleoptera</tp:taxon-name-part></tp:taxon-name>, <tp:taxon-name><tp:taxon-name-part taxon-name-part-type="subfamily">Cetoniinae</tp:taxon-name-part></tp:taxon-name>) in Hong Kong.</article-title><source>Hong Kong Entomological Bulletin</source><volume>2</volume>(<issue>1</issue>): <fpage>32</fpage>–<lpage>42</lpage>. <ext-link xlink:type="simple" ext-link-type="uri" xlink:href="http://hkentsoc.org/bulletin/HKEB2(1)_rose_chafers_yiu.pdf">http://hkentsoc.org/bulletin/HKEB2(1)_rose_chafers_yiu.pdf</ext-link></mixed-citation></ref><ref id="B36"><mixed-citation xmlns:xlink="http://www.w3.org/1999/xlink" xlink:type="simple"><person-group><name name-style="western"><surname>Murayama</surname><given-names>J</given-names></name></person-group> (<year>1931</year>) <article-title>A contribution to the morphological and taxonomic study of larvae of certain may-beetles which occur in nurseries of the peninsula of Korea.</article-title><source>Bulletin of the Forest Experimental Station</source><volume>11</volume>: <fpage>1</fpage>–<lpage>108</lpage>.</mixed-citation></ref><ref id="B30"><mixed-citation xmlns:xlink="http://www.w3.org/1999/xlink" xlink:type="simple"><person-group><name name-style="western"><surname>Medvedev</surname><given-names>SI</given-names></name></person-group> (<year>1952</year>) <source>Lichinki plastinchatousykh zhukov fauny SSSR. Opredeliteli po faune SSSR 47 [Larvae of the <tp:taxon-name><tp:taxon-name-part taxon-name-part-type="superfamily">Scarabaeoidea</tp:taxon-name-part></tp:taxon-name> (<tp:taxon-name><tp:taxon-name-part taxon-name-part-type="order">Coleoptera</tp:taxon-name-part></tp:taxon-name>) of the Soviet Union. Keys to the Identification of the Fauna of USSR 47].</source><publisher-name>Izdatelstvo Akademiyi Nauk SSSR</publisher-name>, <publisher-loc>Moscow and Leningrad</publisher-loc>, <size units="page">342 pp</size>.</mixed-citation></ref><ref id="B55"><mixed-citation xmlns:xlink="http://www.w3.org/1999/xlink" xlink:type="simple"><person-group><name name-style="western"><surname>Zhang</surname><given-names>ZL</given-names></name></person-group> (<year>1984</year>) <article-title><tp:taxon-name><tp:taxon-name-part taxon-name-part-type="order">Coleoptera</tp:taxon-name-part></tp:taxon-name>: Larvae of <tp:taxon-name><tp:taxon-name-part taxon-name-part-type="superfamily">Scarabaeoidea</tp:taxon-name-part></tp:taxon-name>.</article-title><source>Economic Insect Fauna of China</source><volume>28</volume>: <fpage>1</fpage>–<lpage>107</lpage>. [in Chinese]</mixed-citation></ref><ref id="B43"><mixed-citation xmlns:xlink="http://www.w3.org/1999/xlink" xlink:type="simple"><person-group><name name-style="western"><surname>Sawada</surname><given-names>H</given-names></name></person-group> (<year>1991</year>) <source>Morphological and Phylogenetical Study on the Larvae of Pleurostict <tp:taxon-name><tp:taxon-name-part taxon-name-part-type="superfamily">Lamellicornia</tp:taxon-name-part></tp:taxon-name> in Japan.</source><publisher-name>Tokyo University of Agriculture Press</publisher-name>, <publisher-loc>Tokyo</publisher-loc>, <size units="page">132 pp</size>.</mixed-citation></ref><ref id="B45"><mixed-citation xmlns:xlink="http://www.w3.org/1999/xlink" xlink:type="simple"><person-group><name name-style="western"><surname>Šípek</surname><given-names>P</given-names></name><name name-style="western"><surname>Král</surname><given-names>D</given-names></name></person-group> (<year>2012</year>) <article-title>Immature stages of the rose chafers (<tp:taxon-name><tp:taxon-name-part taxon-name-part-type="order">Coleoptera</tp:taxon-name-part></tp:taxon-name>: <tp:taxon-name><tp:taxon-name-part taxon-name-part-type="family">Scarabaeidae</tp:taxon-name-part></tp:taxon-name>: <tp:taxon-name><tp:taxon-name-part taxon-name-part-type="subfamily">Cetoniinae</tp:taxon-name-part></tp:taxon-name>): a historical overview.</article-title><source>Zootaxa</source><volume>3323</volume>: <fpage>1</fpage>–<lpage>26</lpage>. <ext-link xlink:type="simple" ext-link-type="doi" xlink:href="10.11646/zootaxa.3323.1.1">https://doi.org/10.11646/zootaxa.3323.1.1</ext-link></mixed-citation></ref></ref-list></tp:taxon-treatment>
