# Supplementary material for: Census of the fruit and flower chafers (Coleoptera, Scarabaeidae, Cetoniinae) of the Macau SAR, China
Source: Zookeys. 2021 Mar 25;1026:17–43. doi: 10.3897/zookeys.1026.60036 (PMC8018940; doi:10.3897/zookeys.1026.60036)
Supplement: XML Treatment for Glycyphana (Glycyphana) horsfieldii [file zookeys.1026.60036-treatment5.xml]

<!DOCTYPE tp:taxon-treatment
  PUBLIC "-//TaxonX//DTD Taxonomic Treatment Publishing DTD v0 20100105//EN" "tax-treatment-NSO.dtd">
<tp:taxon-treatment xmlns:tp="http://www.plazi.org/taxpub"><tp:treatment-meta><kwd-group><label>Taxon classification</label><kwd><named-content xmlns:xlink="http://www.w3.org/1999/xlink" content-type="kingdom">Animalia</named-content></kwd><kwd><named-content xmlns:xlink="http://www.w3.org/1999/xlink" content-type="order">Coleoptera</named-content></kwd><kwd><named-content xmlns:xlink="http://www.w3.org/1999/xlink" content-type="family">Cetoniidae</named-content></kwd></kwd-group><mixed-citation publication-type="journal"><person-group><name><surname>Perissinotto</surname><given-names>Renzo</given-names></name><name><surname>Clennell</surname><given-names>Lynette</given-names></name></person-group><article-title>Census of the fruit and flower chafers (<tp:taxon-name><tp:taxon-name-part taxon-name-part-type="order">Coleoptera</tp:taxon-name-part></tp:taxon-name>, <tp:taxon-name><tp:taxon-name-part taxon-name-part-type="family">Scarabaeidae</tp:taxon-name-part></tp:taxon-name>, <tp:taxon-name><tp:taxon-name-part taxon-name-part-type="subfamily">Cetoniinae</tp:taxon-name-part></tp:taxon-name>) of the Macau SAR, China</article-title><source>Zookeys</source><day>25</day><month>3</month><year>2021</year><volume>1026</volume><fpage>17</fpage><lpage>43</lpage><pub-id pub-id-type="doi">10.3897/zookeys.1026.60036</pub-id></mixed-citation></tp:treatment-meta><tp:nomenclature><tp:taxon-name><object-id xmlns:xlink="http://www.w3.org/1999/xlink" content-type="arpha" xlink:type="simple">BFBCBBF5-2771-5F59-B005-C6CBF791338D</object-id>
              <tp:taxon-name-part taxon-name-part-type="genus" reg="Glycyphana">Glycyphana</tp:taxon-name-part> (<tp:taxon-name-part taxon-name-part-type="subgenus" reg="Glycyphana">Glycyphana</tp:taxon-name-part>) <tp:taxon-name-part taxon-name-part-type="species" reg="horsfieldii">horsfieldii</tp:taxon-name-part></tp:taxon-name><tp:taxon-authority>Hope, 1831</tp:taxon-authority><xref ref-type="fig" rid="F5">Fig. 5</xref><tp:nomenclature-citation-list><tp:nomenclature-citation><tp:taxon-name>
                  <tp:taxon-name-part taxon-name-part-type="genus" reg="Cetonia">Cetonia</tp:taxon-name-part> <tp:taxon-name-part taxon-name-part-type="species" reg="horsfieldii">horsfieldii</tp:taxon-name-part></tp:taxon-name><comment>Hope, 1831: 25.</comment></tp:nomenclature-citation></tp:nomenclature-citation-list></tp:nomenclature><tp:treatment-sec sec-type="distribution" id="SECID0EKQAE"><title>Distribution.</title><p>Known in the Palearctic Region from the Himalayan countries of Nepal, Bhutan, and the Sikkim Province of India, as well as the Chinese provinces of Guizhou, Jiangxi, Yunnan, and the island of Taiwan (<xref ref-type="bibr" rid="B3">Bezděk 2016</xref>). It has only recently been recorded from Hong Kong for the first time (<xref ref-type="bibr" rid="B1">Aston and Melsom 2019</xref>). In the Oriental Region, it has been reported from Myanmar, Vietnam, Thailand, Laos, India and Sri Lanka (<xref ref-type="bibr" rid="B41">Sakai and Nagai 1998</xref>; <xref ref-type="bibr" rid="B19">Krajcik 2011</xref>).</p></tp:treatment-sec><tp:treatment-sec sec-type="material" id="SECID0EARAE"><title>Material examined.</title><p>1♂: Taipa Monument, 27 Sep 2018, dead on path, R Perissinotto (<abbrev xmlns:xlink="http://www.w3.org/1999/xlink" content-type="institution" xlink:title="Macau Anglican College, Taipa" id="ABBRID0EGRAE" xlink:type="simple">MACT</abbrev>); 1♀: Coloane Village, 28 Aug 2019, on flowers of <italic><tp:taxon-name><tp:taxon-name-part taxon-name-part-type="genus" reg="Zanthoxylum">Zanthoxylum</tp:taxon-name-part> <tp:taxon-name-part taxon-name-part-type="species" reg="avicennae">avicennae</tp:taxon-name-part></tp:taxon-name></italic>, R Perissinotto &amp; L Clennell (<abbrev xmlns:xlink="http://www.w3.org/1999/xlink" content-type="institution" xlink:title="Macau Anglican College, Taipa" id="ABBRID0EWRAE" xlink:type="simple">MACT</abbrev>).</p></tp:treatment-sec><tp:treatment-sec sec-type="Other Macau records" id="SECID0E2RAE"><title>Other Macau records.</title><p>Macau, Guia Hill, 25 Oct 2017, R Perissinotto &amp; L Clennell; Taipa Pequena, 4 May 2018, R Perissinotto &amp; L Clennell; ibidem 11 Oct 2018, R Perissinotto &amp; L Clennell; Macau Peninsula, 22 Dec 2019, Angus Chan (pers. comm.); Coloane, Hác-Sá, 7 Apr 2020, on flowers of <italic><tp:taxon-name><tp:taxon-name-part taxon-name-part-type="genus" reg="Ligustrum">Ligustrum</tp:taxon-name-part> <tp:taxon-name-part taxon-name-part-type="species" reg="sinense">sinense</tp:taxon-name-part></tp:taxon-name></italic>, R Perissinotto &amp; L Clennell.</p></tp:treatment-sec><tp:treatment-sec sec-type="remarks" id="SECID0EMSAE"><title>Remarks.</title><p>This species appears to be a new record for the broader region, having also been observed for the first time in Hong Kong only in April 2018 (<xref ref-type="bibr" rid="B1">Aston and Melsom 2019</xref>). The subspecies <italic><tp:taxon-name><tp:taxon-name-part taxon-name-part-type="genus" reg="Glycyphana">G.</tp:taxon-name-part> <tp:taxon-name-part taxon-name-part-type="species" reg="horsfieldii">h.</tp:taxon-name-part> <tp:taxon-name-part taxon-name-part-type="subspecies" reg="chinensis">chinensis</tp:taxon-name-part></tp:taxon-name></italic>, originally described by <xref ref-type="bibr" rid="B32">Mikšić (1970)</xref> based on its wider extent of the red pronotal margin over the nominal subspecies (e.g., <xref ref-type="bibr" rid="B27">Ma 1995</xref>), is no longer recognised and has been synonymised with <italic><tp:taxon-name><tp:taxon-name-part taxon-name-part-type="genus" reg="Glycyphana">G.</tp:taxon-name-part> <tp:taxon-name-part taxon-name-part-type="species" reg="horsfieldii">horsfieldii</tp:taxon-name-part></tp:taxon-name></italic> (Jákl in <xref ref-type="bibr" rid="B26">Löbl and Löbl 2016</xref>: 18). Specimens in Macau range in size from approximately 13 to 16 mm <abbrev xmlns:xlink="http://www.w3.org/1999/xlink" xlink:title="total length" id="ABBRID0E3TAE" xlink:type="simple">TL</abbrev> and from 6 to 8 mm <abbrev xmlns:xlink="http://www.w3.org/1999/xlink" xlink:title="maximum width" id="ABBRID0EAUAE" xlink:type="simple">MW</abbrev>. The period of adult activity seems to extend throughout the year, but most observations are from the spring (Apr–May) and autumn (Sep–Oct) months. While the larval stages are not known, adults have been recorded on flowers of <italic><tp:taxon-name><tp:taxon-name-part taxon-name-part-type="genus" reg="Ligustrum">Ligustrum</tp:taxon-name-part> <tp:taxon-name-part taxon-name-part-type="species" reg="sinense">sinense</tp:taxon-name-part></tp:taxon-name></italic>, <italic><tp:taxon-name><tp:taxon-name-part taxon-name-part-type="genus" reg="Zanthoxylum">Zanthoxylum</tp:taxon-name-part> <tp:taxon-name-part taxon-name-part-type="species" reg="avicennae">avicennae</tp:taxon-name-part></tp:taxon-name></italic>, <italic><tp:taxon-name><tp:taxon-name-part taxon-name-part-type="genus" reg="Shefflera">Shefflera</tp:taxon-name-part> <tp:taxon-name-part taxon-name-part-type="species" reg="heptaphylla">heptaphylla</tp:taxon-name-part></tp:taxon-name></italic> and <italic><tp:taxon-name><tp:taxon-name-part taxon-name-part-type="genus" reg="Homalium">Homalium</tp:taxon-name-part> <tp:taxon-name-part taxon-name-part-type="species" reg="cochinchinense">cochinchinense</tp:taxon-name-part></tp:taxon-name></italic>.</p><fig id="F5" position="float" orientation="portrait"><object-id xmlns:xlink="http://www.w3.org/1999/xlink" content-type="doi" xlink:type="simple">10.3897/zookeys.1026.60036.figure5</object-id><object-id xmlns:xlink="http://www.w3.org/1999/xlink" content-type="arpha" xlink:type="simple">0C55D0B4-0943-5F46-BFA1-22AAB13C4503</object-id><label>Figure 5.</label><caption><p><tp:taxon-name><tp:taxon-name-part taxon-name-part-type="genus" reg="Glycyphana">Glycyphana</tp:taxon-name-part> (<tp:taxon-name-part taxon-name-part-type="subgenus" reg="Glycyphana">Glycyphana</tp:taxon-name-part>) <tp:taxon-name-part taxon-name-part-type="species" reg="horsfieldii">horsfieldii</tp:taxon-name-part></tp:taxon-name> Hope, 1831: dorsal (left) and side (right) views of typical specimens observed at Taipa (11 Oct 2019) and Coloane (7 Apr 2020), respectively (photographs: Lynette Clennell).</p></caption><graphic xmlns:xlink="http://www.w3.org/1999/xlink" xlink:href="zookeys-1026-017-g005.jpg" position="float" orientation="portrait" xlink:type="simple" id="oo_524390.jpg"><uri content-type="original_file" xlink:type="simple">https://binary.pensoft.net/fig/524390</uri></graphic></fig></tp:treatment-sec><ref-list><ref id="B3"><mixed-citation xmlns:xlink="http://www.w3.org/1999/xlink" xlink:type="simple"><person-group><name name-style="western"><surname>Bezděk</surname><given-names>A</given-names></name></person-group> (<year>2016</year>) <article-title>Subfamily <tp:taxon-name><tp:taxon-name-part taxon-name-part-type="subfamily">Cetoniinae</tp:taxon-name-part></tp:taxon-name>.</article-title> In: <person-group><name name-style="western"><surname>Löbl</surname><given-names>I</given-names></name><name name-style="western"><surname>Löbl</surname><given-names>D</given-names></name></person-group> (<role>Eds</role>) <issue-title>Catalogue of Palaearctic Coleoptera (Vol.</issue-title><source>3), Revised and Updated Edition; <tp:taxon-name><tp:taxon-name-part taxon-name-part-type="superfamily">Scarabaeoidea</tp:taxon-name-part></tp:taxon-name>, <tp:taxon-name><tp:taxon-name-part taxon-name-part-type="superfamily">Scirtoidea</tp:taxon-name-part></tp:taxon-name>, <tp:taxon-name><tp:taxon-name-part taxon-name-part-type="superfamily">Dascilloidea</tp:taxon-name-part></tp:taxon-name>, <tp:taxon-name><tp:taxon-name-part taxon-name-part-type="superfamily">Buprestoidea</tp:taxon-name-part></tp:taxon-name>, <tp:taxon-name><tp:taxon-name-part taxon-name-part-type="superfamily">Byrrhoidea</tp:taxon-name-part></tp:taxon-name>. Brill, Leiden &amp; Boston</source>, <fpage>367</fpage>–<lpage>412</lpage>.</mixed-citation></ref><ref id="B1"><mixed-citation xmlns:xlink="http://www.w3.org/1999/xlink" xlink:type="simple"><person-group><name name-style="western"><surname>Aston</surname><given-names>P</given-names></name><name name-style="western"><surname>Melsom</surname><given-names>P</given-names></name></person-group> (<year>2019</year>) <article-title><italic><tp:taxon-name><tp:taxon-name-part taxon-name-part-type="genus">Glycyphana</tp:taxon-name-part> <tp:taxon-name-part taxon-name-part-type="species">horsfieldii</tp:taxon-name-part></tp:taxon-name></italic> (Hope, 1831) a new species of Rose Chafer (<tp:taxon-name><tp:taxon-name-part taxon-name-part-type="order">Coleoptera</tp:taxon-name-part></tp:taxon-name>, <tp:taxon-name><tp:taxon-name-part taxon-name-part-type="subtribe">Cetoniina</tp:taxon-name-part></tp:taxon-name>) for the Hong Kong fauna.</article-title><source>Hong Kong Entomological Bulletin</source><volume>11</volume>(<issue>1</issue>): <fpage>3</fpage>–<lpage>4</lpage>. <ext-link xlink:type="simple" ext-link-type="uri" xlink:href="http://hkentsoc.org/bulletin/HKEB11(1)April1.pdf">http://hkentsoc.org/bulletin/HKEB11(1)April1.pdf</ext-link></mixed-citation></ref><ref id="B41"><mixed-citation xmlns:xlink="http://www.w3.org/1999/xlink" xlink:type="simple"><person-group><name name-style="western"><surname>Sakai</surname><given-names>K</given-names></name><name name-style="western"><surname>Nagai</surname><given-names>S</given-names></name></person-group> (<year>1998</year>) <source>The Cetoniine Beetles of the World. Mushi-Sha’s Iconographic Series of Insects (Vol. 3).</source><publisher-name>Mushi-Sha</publisher-name>, <publisher-loc>Tokyo</publisher-loc>, <size units="page">421 pp</size>.</mixed-citation></ref><ref id="B19"><mixed-citation xmlns:xlink="http://www.w3.org/1999/xlink" xlink:type="simple"><person-group><name name-style="western"><surname>Krajcik</surname><given-names>M</given-names></name></person-group> (<year>2011</year>) Illustrated Catalogue of <tp:taxon-name><tp:taxon-name-part taxon-name-part-type="subfamily">Cetoniinae</tp:taxon-name-part></tp:taxon-name>, <tp:taxon-name><tp:taxon-name-part taxon-name-part-type="subfamily">Trichiinae</tp:taxon-name-part></tp:taxon-name> and <tp:taxon-name><tp:taxon-name-part taxon-name-part-type="subfamily">Valginae</tp:taxon-name-part></tp:taxon-name> of China (<tp:taxon-name><tp:taxon-name-part taxon-name-part-type="order">Coleoptera</tp:taxon-name-part></tp:taxon-name>, <tp:taxon-name><tp:taxon-name-part taxon-name-part-type="family">Cetoniidae</tp:taxon-name-part></tp:taxon-name>). ANIMMA.X, Supplement1/2011, Milan Krajcik, Plzen (Czech Republic), 113 pp + 20 pl.</mixed-citation></ref><ref id="B32"><mixed-citation xmlns:xlink="http://www.w3.org/1999/xlink" xlink:type="simple"><person-group><name name-style="western"><surname>Mikšić</surname><given-names>R</given-names></name></person-group> (<year>1970</year>) <article-title>Revision der Gattung <italic><tp:taxon-name><tp:taxon-name-part taxon-name-part-type="genus">Glycyphana</tp:taxon-name-part></tp:taxon-name></italic> Burmeister (<tp:taxon-name><tp:taxon-name-part taxon-name-part-type="order">Coleoptera</tp:taxon-name-part></tp:taxon-name>, <tp:taxon-name><tp:taxon-name-part taxon-name-part-type="subfamily">Cetoniinae</tp:taxon-name-part></tp:taxon-name>). I.</article-title><source>Zoologische Verhandelingen</source><volume>107</volume>: <fpage>1</fpage>–<lpage>112</lpage>. <ext-link xlink:type="simple" ext-link-type="uri" xlink:href="http://www.repository.naturalis.nl/document/148879">http://www.repository.naturalis.nl/document/148879</ext-link></mixed-citation></ref><ref id="B27"><mixed-citation xmlns:xlink="http://www.w3.org/1999/xlink" xlink:type="simple"><person-group><name name-style="western"><surname>Ma</surname><given-names>W</given-names></name></person-group> (<year>1995</year>) <source><tp:taxon-name><tp:taxon-name-part taxon-name-part-type="order">Coleoptera</tp:taxon-name-part></tp:taxon-name>: <tp:taxon-name><tp:taxon-name-part taxon-name-part-type="family">Cetoniidae</tp:taxon-name-part></tp:taxon-name>, <tp:taxon-name><tp:taxon-name-part taxon-name-part-type="family">Trichiidae</tp:taxon-name-part></tp:taxon-name> and <tp:taxon-name><tp:taxon-name-part taxon-name-part-type="family">Valgidae</tp:taxon-name-part></tp:taxon-name>. Economic Insect fauna of China 46.</source><publisher-name>Science Press</publisher-name>, <publisher-loc>Beijing</publisher-loc>, <size units="page">210 pp</size>. [in Chinese]</mixed-citation></ref><ref id="B26"><mixed-citation xmlns:xlink="http://www.w3.org/1999/xlink" xlink:type="simple"><person-group><name name-style="western"><surname>Löbl</surname><given-names>I</given-names></name><name name-style="western"><surname>Löbl</surname><given-names>D</given-names></name></person-group> (<year>2016</year>) <source>Catalogue of Palaearctic <tp:taxon-name><tp:taxon-name-part taxon-name-part-type="order">Coleoptera</tp:taxon-name-part></tp:taxon-name> (Vol. 3), Revised and Updated Edition; <tp:taxon-name><tp:taxon-name-part taxon-name-part-type="superfamily">Scarabaeoidea</tp:taxon-name-part></tp:taxon-name>, <tp:taxon-name><tp:taxon-name-part taxon-name-part-type="superfamily">Scirtoidea</tp:taxon-name-part></tp:taxon-name>, <tp:taxon-name><tp:taxon-name-part taxon-name-part-type="superfamily">Dascilloidea</tp:taxon-name-part></tp:taxon-name>, <tp:taxon-name><tp:taxon-name-part taxon-name-part-type="superfamily">Buprestoidea</tp:taxon-name-part></tp:taxon-name>, <tp:taxon-name><tp:taxon-name-part taxon-name-part-type="superfamily">Byrrhoidea</tp:taxon-name-part></tp:taxon-name>.</source><publisher-name>Brill</publisher-name>, <publisher-loc>Leiden &amp; Boston</publisher-loc>, <size units="page">983 pp</size>.</mixed-citation></ref></ref-list></tp:taxon-treatment>
