# Supplementary material for: Census of the fruit and flower chafers (Coleoptera, Scarabaeidae, Cetoniinae) of the Macau SAR, China
Source: Zookeys. 2021 Mar 25;1026:17–43. doi: 10.3897/zookeys.1026.60036 (PMC8018940; doi:10.3897/zookeys.1026.60036)
Supplement: XML Treatment for Glycyphana (Glycyphaniola) laotica [file zookeys.1026.60036-treatment7.xml]

<!DOCTYPE tp:taxon-treatment
  PUBLIC "-//TaxonX//DTD Taxonomic Treatment Publishing DTD v0 20100105//EN" "tax-treatment-NSO.dtd">
<tp:taxon-treatment xmlns:tp="http://www.plazi.org/taxpub"><tp:treatment-meta><kwd-group><label>Taxon classification</label><kwd><named-content xmlns:xlink="http://www.w3.org/1999/xlink" content-type="kingdom">Animalia</named-content></kwd><kwd><named-content xmlns:xlink="http://www.w3.org/1999/xlink" content-type="order">Coleoptera</named-content></kwd><kwd><named-content xmlns:xlink="http://www.w3.org/1999/xlink" content-type="family">Cetoniidae</named-content></kwd></kwd-group><mixed-citation publication-type="journal"><person-group><name><surname>Perissinotto</surname><given-names>Renzo</given-names></name><name><surname>Clennell</surname><given-names>Lynette</given-names></name></person-group><article-title>Census of the fruit and flower chafers (<tp:taxon-name><tp:taxon-name-part taxon-name-part-type="order">Coleoptera</tp:taxon-name-part></tp:taxon-name>, <tp:taxon-name><tp:taxon-name-part taxon-name-part-type="family">Scarabaeidae</tp:taxon-name-part></tp:taxon-name>, <tp:taxon-name><tp:taxon-name-part taxon-name-part-type="subfamily">Cetoniinae</tp:taxon-name-part></tp:taxon-name>) of the Macau SAR, China</article-title><source>Zookeys</source><day>25</day><month>3</month><year>2021</year><volume>1026</volume><fpage>17</fpage><lpage>43</lpage><pub-id pub-id-type="doi">10.3897/zookeys.1026.60036</pub-id></mixed-citation></tp:treatment-meta><tp:nomenclature><tp:taxon-name><object-id xmlns:xlink="http://www.w3.org/1999/xlink" content-type="arpha" xlink:type="simple">1B90E994-423E-5E25-8F46-F4B780F76D20</object-id>
              <tp:taxon-name-part taxon-name-part-type="genus" reg="Glycyphana">Glycyphana</tp:taxon-name-part> (<tp:taxon-name-part taxon-name-part-type="subgenus" reg="Glycyphaniola">Glycyphaniola</tp:taxon-name-part>) <tp:taxon-name-part taxon-name-part-type="species" reg="laotica">laotica</tp:taxon-name-part></tp:taxon-name><tp:taxon-authority>Mikšić, 1968</tp:taxon-authority><xref ref-type="fig" rid="F6">Fig. 6</xref><tp:nomenclature-citation-list><tp:nomenclature-citation><tp:taxon-name>
                  <tp:taxon-name-part taxon-name-part-type="genus" reg="Glycyphaniola">Glycyphaniola</tp:taxon-name-part> <tp:taxon-name-part taxon-name-part-type="species" reg="nicobarica">nicobarica</tp:taxon-name-part> <tp:taxon-name-part taxon-name-part-type="subspecies" reg="laotica">laotica</tp:taxon-name-part></tp:taxon-name><comment>Mikšić, 1968: 48.</comment></tp:nomenclature-citation></tp:nomenclature-citation-list></tp:nomenclature><tp:treatment-sec sec-type="distribution" id="SECID0E1ZAE"><title>Distribution.</title><p>According to Jákl (in <xref ref-type="bibr" rid="B26">Löbl and Löbl 2016</xref>: 18), it is currently known from the Hong Kong <abbrev xmlns:xlink="http://www.w3.org/1999/xlink" xlink:title="Macau Special Administrative Region" id="ABBRID0EE1AE" xlink:type="simple">SAR</abbrev> and parts of the Oriental Region. It is likely that it occurs through much of southern China.</p></tp:treatment-sec><tp:treatment-sec sec-type="material" id="SECID0EI1AE"><title>Material examined.</title><p>1♀: Taipa Central, October 2017, Jeff Lei (<abbrev xmlns:xlink="http://www.w3.org/1999/xlink" content-type="institution" xlink:title="Macau Anglican College, Taipa" id="ABBRID0EO1AE" xlink:type="simple">MACT</abbrev>); 1♂: Barra Hill, 5 May 2018, dead on roadside, L Clennell (<abbrev xmlns:xlink="http://www.w3.org/1999/xlink" content-type="institution" xlink:title="Macau Anglican College, Taipa" id="ABBRID0ET1AE" xlink:type="simple">MACT</abbrev>); 1♂: Taipa Pequena, 26 Sep 2018, on flowers of <italic><tp:taxon-name><tp:taxon-name-part taxon-name-part-type="genus" reg="Rhus">Rhus</tp:taxon-name-part> <tp:taxon-name-part taxon-name-part-type="species" reg="chinensis">chinensis</tp:taxon-name-part></tp:taxon-name></italic> by roadside, R Perissinotto &amp; L Clennell (<abbrev xmlns:xlink="http://www.w3.org/1999/xlink" content-type="institution" xlink:title="Macau Anglican College, Taipa" id="ABBRID0ED2AE" xlink:type="simple">MACT</abbrev>); 1♀: Coloane Village , 13 Mar 2019, on flowers of <italic><tp:taxon-name><tp:taxon-name-part taxon-name-part-type="genus" reg="Bidens">Bidens</tp:taxon-name-part></tp:taxon-name></italic> sp., R Perissinotto (<abbrev xmlns:xlink="http://www.w3.org/1999/xlink" content-type="institution" xlink:title="Stanislav Jákl, Prague" id="ABBRID0EP2AE" xlink:type="simple">SJCP</abbrev>); 1♂: ibidem 13 Apr 2019, R Perissinotto (<abbrev xmlns:xlink="http://www.w3.org/1999/xlink" content-type="institution" xlink:title="Stanislav Jákl, Prague" id="ABBRID0EU2AE" xlink:type="simple">SJCP</abbrev>).</p></tp:treatment-sec><tp:treatment-sec sec-type="Other Macau records" id="SECID0EZ2AE"><title>Other Macau records.</title><p>Taipa Pequena, 26 Oct 2017, on flowers of <italic><tp:taxon-name><tp:taxon-name-part taxon-name-part-type="genus" reg="Rhus">Rhus</tp:taxon-name-part> <tp:taxon-name-part taxon-name-part-type="species" reg="chinensis">chinensis</tp:taxon-name-part></tp:taxon-name></italic>, R Perissinotto &amp; L Clennell; ibidem 2 Mar 2020; Coloane Village , 2 Jul 2019, on flowers of <italic><tp:taxon-name><tp:taxon-name-part taxon-name-part-type="genus" reg="Bidens">Bidens</tp:taxon-name-part></tp:taxon-name></italic> sp., R Perissinotto &amp; L Clennell; ibidem, 29 Sep 2018, R Perissinotto &amp; L Clennell; Coloane, Ká-Hó, 7 Oct 2018, R Perissinotto &amp; L Clennell; Macau, Guia Hill, 14 Mar 2020, on flowers of <italic><tp:taxon-name><tp:taxon-name-part taxon-name-part-type="genus" reg="Ligustrum">Ligustrum</tp:taxon-name-part> <tp:taxon-name-part taxon-name-part-type="species" reg="sinense">sinense</tp:taxon-name-part></tp:taxon-name></italic>, R Perissinotto &amp; L Clennell; St. Francis Xavier’s Parish, Macau [Coloane], 7 Jul 2019 13:04, Kit Chang (<ext-link xmlns:xlink="http://www.w3.org/1999/xlink" xlink:type="simple" ext-link-type="uri" xlink:href="https://www.inaturalist.org/observations/28360614">https://www.inaturalist.org/observations/28360614</ext-link>); ibidem 12 Apr 2020 13:29, L Clennell (<ext-link xmlns:xlink="http://www.w3.org/1999/xlink" xlink:type="simple" ext-link-type="uri" xlink:href="https://www.inaturalist.org/observations/55132359">https://www.inaturalist.org/observations/55132359</ext-link>); ibidem 27 Sep 2020 14:59, L Clennell (<ext-link xmlns:xlink="http://www.w3.org/1999/xlink" xlink:type="simple" ext-link-type="uri" xlink:href="https://www.inaturalist.org/observations/60940151">https://www.inaturalist.org/observations/60940151</ext-link>); ibidem 30 Sep 2020, L Clennell (<ext-link xmlns:xlink="http://www.w3.org/1999/xlink" xlink:type="simple" ext-link-type="uri" xlink:href="https://www.inaturalist.org/observations/61293565">https://www.inaturalist.org/observations/61293565</ext-link>); Our Lady of Carmel’s Parish [Taipa], 17 Aug 2020 14:14, L Clennell (<ext-link xmlns:xlink="http://www.w3.org/1999/xlink" xlink:type="simple" ext-link-type="uri" xlink:href="https://www.inaturalist.org/observations/56723739">https://www.inaturalist.org/observations/56723739</ext-link>); ibidem 14 Sep 2020 16:07, Kit Chang (<ext-link xmlns:xlink="http://www.w3.org/1999/xlink" xlink:type="simple" ext-link-type="uri" xlink:href="https://www.inaturalist.org/observations/59561942">https://www.inaturalist.org/observations/59561942</ext-link>); Circuito da Barragem de Hac-Sá, Coloane, 4 Jul 2020 15:26, Annie Lao (<ext-link xmlns:xlink="http://www.w3.org/1999/xlink" xlink:type="simple" ext-link-type="uri" xlink:href="https://www.inaturalist.org/observations/51892005">https://www.inaturalist.org/observations/51892005</ext-link>).</p></tp:treatment-sec><tp:treatment-sec sec-type="remarks" id="SECID0E64AE"><title>Remarks.</title><p>This taxon has recently been elevated to species rank by Jákl (in <xref ref-type="bibr" rid="B26">Löbl and Löbl 2016</xref>: 18), on the basis of comparative studies of numerous specimens from continental Asia and the type material of <italic><tp:taxon-name><tp:taxon-name-part taxon-name-part-type="genus" reg="Glycyphana">Glycyphana</tp:taxon-name-part> <tp:taxon-name-part taxon-name-part-type="species" reg="nicobarica">nicobarica</tp:taxon-name-part></tp:taxon-name></italic> Janson, 1877. Thus, all previous identifications of the local <tp:taxon-name><tp:taxon-name-part taxon-name-part-type="genus" reg="Glycyphana">G.</tp:taxon-name-part> (<tp:taxon-name-part taxon-name-part-type="subgenus" reg="Glycyphaniola">Glycyphaniola</tp:taxon-name-part>)</tp:taxon-name> species occurring in Macau and nearby Hong Kong almost certainly refer to this species rather than to <italic><tp:taxon-name><tp:taxon-name-part taxon-name-part-type="genus" reg="Glycyphana">G.</tp:taxon-name-part> <tp:taxon-name-part taxon-name-part-type="species" reg="nicobarica">nicobarica</tp:taxon-name-part></tp:taxon-name></italic>, which is probably an endemic to the Nicobar Islands (S Jákl, pers. comm.). Specimens range in size between approximately 9–12 mm in <abbrev xmlns:xlink="http://www.w3.org/1999/xlink" xlink:title="total length" id="ABBRID0EK6AE" xlink:type="simple">TL</abbrev> and 5–6 mm in <abbrev xmlns:xlink="http://www.w3.org/1999/xlink" xlink:title="maximum width" id="ABBRID0EO6AE" xlink:type="simple">MW</abbrev>. The background colour of their body surface can vary from bright light green, to dark olive-green (Fig. <xref ref-type="fig" rid="F6">6</xref>) and in extreme cases even brown to brick-red. The extent of white maculation also varies substantially across both elytral and pronotal surfaces.</p><fig id="F6" position="float" orientation="portrait"><object-id xmlns:xlink="http://www.w3.org/1999/xlink" content-type="doi" xlink:type="simple">10.3897/zookeys.1026.60036.figure6</object-id><object-id xmlns:xlink="http://www.w3.org/1999/xlink" content-type="arpha" xlink:type="simple">433DACC7-9F0E-50D5-9941-30922C5A4FF8</object-id><label>Figure 6.</label><caption><p><tp:taxon-name><tp:taxon-name-part taxon-name-part-type="genus" reg="Glycyphana">Glycyphana</tp:taxon-name-part> (<tp:taxon-name-part taxon-name-part-type="subgenus" reg="Glycyphaniola">Glycyphaniola</tp:taxon-name-part>) <tp:taxon-name-part taxon-name-part-type="species" reg="laotica">laotica</tp:taxon-name-part></tp:taxon-name> Mikšić, 1968: dorsal (left) and side (right) views of typical specimens observed at Taipa (14 Mar 2019) and Coloane (20 Apr 2020), respectively (photographs: Lynette Clennell).</p></caption><graphic xmlns:xlink="http://www.w3.org/1999/xlink" xlink:href="zookeys-1026-017-g006.jpg" position="float" orientation="portrait" xlink:type="simple" id="oo_524391.jpg"><uri content-type="original_file" xlink:type="simple">https://binary.pensoft.net/fig/524391</uri></graphic></fig><p>Larvae, cocoons, and freshly emerged adults have been observed inside decomposing tree trunks and branches (pers. obs.), thereby confirming the saproxylic habit of its immature stages. In Hong Kong (then referred to as <italic><tp:taxon-name><tp:taxon-name-part taxon-name-part-type="genus" reg="Glycyphana">Glycyphana</tp:taxon-name-part> <tp:taxon-name-part taxon-name-part-type="species" reg="nicobarica">nicobarica</tp:taxon-name-part></tp:taxon-name></italic>), larvae were successfully reared to adulthood on fermented sawdust, and several adult specimens were found inside a compost heap composed of pig waste and sawdust (<xref ref-type="bibr" rid="B53">Yiu 2010</xref>). Adults have been recorded feeding on a variety of flowers, including <italic><tp:taxon-name><tp:taxon-name-part taxon-name-part-type="genus" reg="Rhus">Rhus</tp:taxon-name-part> <tp:taxon-name-part taxon-name-part-type="species" reg="chinensis">chinensis</tp:taxon-name-part></tp:taxon-name></italic>, <italic><tp:taxon-name><tp:taxon-name-part taxon-name-part-type="genus" reg="Ligustrum">Ligustrum</tp:taxon-name-part> <tp:taxon-name-part taxon-name-part-type="species" reg="sinense">sinense</tp:taxon-name-part></tp:taxon-name></italic>, <italic><tp:taxon-name><tp:taxon-name-part taxon-name-part-type="genus" reg="Mallotus">Mallotus</tp:taxon-name-part> <tp:taxon-name-part taxon-name-part-type="species" reg="paniculatus">paniculatus</tp:taxon-name-part></tp:taxon-name></italic>, <italic><tp:taxon-name><tp:taxon-name-part taxon-name-part-type="genus" reg="Murraya">Murraya</tp:taxon-name-part> <tp:taxon-name-part taxon-name-part-type="species" reg="paniculata">paniculata</tp:taxon-name-part></tp:taxon-name></italic>, <italic><tp:taxon-name><tp:taxon-name-part taxon-name-part-type="genus" reg="Schefflera">Schefflera</tp:taxon-name-part> <tp:taxon-name-part taxon-name-part-type="species" reg="heptaphylla">heptaphylla</tp:taxon-name-part></tp:taxon-name></italic>, <italic><tp:taxon-name><tp:taxon-name-part taxon-name-part-type="genus" reg="Viburnum">Viburnum</tp:taxon-name-part> <tp:taxon-name-part taxon-name-part-type="species" reg="odoratissimum">odoratissimum</tp:taxon-name-part></tp:taxon-name></italic>, <italic><tp:taxon-name><tp:taxon-name-part taxon-name-part-type="genus" reg="Zanthoxylum">Zanthoxylum</tp:taxon-name-part> <tp:taxon-name-part taxon-name-part-type="species" reg="avicennae">avicennae</tp:taxon-name-part></tp:taxon-name></italic>, <italic><tp:taxon-name><tp:taxon-name-part taxon-name-part-type="genus" reg="Bauhinia">Bauhinia</tp:taxon-name-part> <tp:taxon-name-part taxon-name-part-type="species" reg="championii">championii</tp:taxon-name-part></tp:taxon-name></italic>, and even on the alien invasive herbs <italic><tp:taxon-name><tp:taxon-name-part taxon-name-part-type="genus" reg="Bidens">Bidens</tp:taxon-name-part> <tp:taxon-name-part taxon-name-part-type="species" reg="alba">alba</tp:taxon-name-part></tp:taxon-name></italic> and <italic><tp:taxon-name><tp:taxon-name-part taxon-name-part-type="genus" reg="Bidens">B.</tp:taxon-name-part> <tp:taxon-name-part taxon-name-part-type="species" reg="pilosa">pilosa</tp:taxon-name-part></tp:taxon-name></italic>. They do not seem to be attracted to fruit-baited traps and have not been observed on sap flows either. This is one of the most often encountered species in the Macau <abbrev xmlns:xlink="http://www.w3.org/1999/xlink" xlink:title="Macau Special Administrative Region" id="ABBRID0EREAG" xlink:type="simple">SAR</abbrev>, but never in abundance. It occurs all year round, with distinct peaks of adult activity in the spring (Mar–Apr) and autumn (Sep–Oct).</p></tp:treatment-sec><ref-list><ref id="B26"><mixed-citation xmlns:xlink="http://www.w3.org/1999/xlink" xlink:type="simple"><person-group><name name-style="western"><surname>Löbl</surname><given-names>I</given-names></name><name name-style="western"><surname>Löbl</surname><given-names>D</given-names></name></person-group> (<year>2016</year>) <source>Catalogue of Palaearctic <tp:taxon-name><tp:taxon-name-part taxon-name-part-type="order">Coleoptera</tp:taxon-name-part></tp:taxon-name> (Vol. 3), Revised and Updated Edition; <tp:taxon-name><tp:taxon-name-part taxon-name-part-type="superfamily">Scarabaeoidea</tp:taxon-name-part></tp:taxon-name>, <tp:taxon-name><tp:taxon-name-part taxon-name-part-type="superfamily">Scirtoidea</tp:taxon-name-part></tp:taxon-name>, <tp:taxon-name><tp:taxon-name-part taxon-name-part-type="superfamily">Dascilloidea</tp:taxon-name-part></tp:taxon-name>, <tp:taxon-name><tp:taxon-name-part taxon-name-part-type="superfamily">Buprestoidea</tp:taxon-name-part></tp:taxon-name>, <tp:taxon-name><tp:taxon-name-part taxon-name-part-type="superfamily">Byrrhoidea</tp:taxon-name-part></tp:taxon-name>.</source><publisher-name>Brill</publisher-name>, <publisher-loc>Leiden &amp; Boston</publisher-loc>, <size units="page">983 pp</size>.</mixed-citation></ref><ref id="B53"><mixed-citation xmlns:xlink="http://www.w3.org/1999/xlink" xlink:type="simple"><person-group><name name-style="western"><surname>Yiu</surname><given-names>V</given-names></name></person-group> (<year>2010</year>) <article-title>Records of rose chafers (<tp:taxon-name><tp:taxon-name-part taxon-name-part-type="order">Coleoptera</tp:taxon-name-part></tp:taxon-name>, <tp:taxon-name><tp:taxon-name-part taxon-name-part-type="subfamily">Cetoniinae</tp:taxon-name-part></tp:taxon-name>) in Hong Kong.</article-title><source>Hong Kong Entomological Bulletin</source><volume>2</volume>(<issue>1</issue>): <fpage>32</fpage>–<lpage>42</lpage>. <ext-link xlink:type="simple" ext-link-type="uri" xlink:href="http://hkentsoc.org/bulletin/HKEB2(1)_rose_chafers_yiu.pdf">http://hkentsoc.org/bulletin/HKEB2(1)_rose_chafers_yiu.pdf</ext-link></mixed-citation></ref></ref-list></tp:taxon-treatment>
