# Supplementary material for: Census of the fruit and flower chafers (Coleoptera, Scarabaeidae, Cetoniinae) of the Macau SAR, China
Source: Zookeys. 2021 Mar 25;1026:17–43. doi: 10.3897/zookeys.1026.60036 (PMC8018940; doi:10.3897/zookeys.1026.60036)
Supplement: XML Treatment for Calopotosia [file zookeys.1026.60036-treatment9.xml]

<!DOCTYPE tp:taxon-treatment
  PUBLIC "-//TaxonX//DTD Taxonomic Treatment Publishing DTD v0 20100105//EN" "tax-treatment-NSO.dtd">
<tp:taxon-treatment xmlns:tp="http://www.plazi.org/taxpub"><tp:treatment-meta><kwd-group><label>Taxon classification</label><kwd><named-content xmlns:xlink="http://www.w3.org/1999/xlink" content-type="kingdom">Animalia</named-content></kwd><kwd><named-content xmlns:xlink="http://www.w3.org/1999/xlink" content-type="order">Coleoptera</named-content></kwd><kwd><named-content xmlns:xlink="http://www.w3.org/1999/xlink" content-type="family">Cetoniidae</named-content></kwd></kwd-group><mixed-citation publication-type="journal"><person-group><name><surname>Perissinotto</surname><given-names>Renzo</given-names></name><name><surname>Clennell</surname><given-names>Lynette</given-names></name></person-group><article-title>Census of the fruit and flower chafers (<tp:taxon-name><tp:taxon-name-part taxon-name-part-type="order">Coleoptera</tp:taxon-name-part></tp:taxon-name>, <tp:taxon-name><tp:taxon-name-part taxon-name-part-type="family">Scarabaeidae</tp:taxon-name-part></tp:taxon-name>, <tp:taxon-name><tp:taxon-name-part taxon-name-part-type="subfamily">Cetoniinae</tp:taxon-name-part></tp:taxon-name>) of the Macau SAR, China</article-title><source>Zookeys</source><day>25</day><month>3</month><year>2021</year><volume>1026</volume><fpage>17</fpage><lpage>43</lpage><pub-id pub-id-type="doi">10.3897/zookeys.1026.60036</pub-id></mixed-citation></tp:treatment-meta><tp:nomenclature><label>Subgenus</label><tp:taxon-name><object-id xmlns:xlink="http://www.w3.org/1999/xlink" content-type="arpha" xlink:type="simple">5C4E5377-BD03-5F4F-A7C5-8E4529521255</object-id><tp:taxon-name-part taxon-name-part-type="genus" reg="Cetonia"/><tp:taxon-name-part taxon-name-part-type="subgenus" reg="Calopotosia"> Calopotosia</tp:taxon-name-part>
            </tp:taxon-name><tp:taxon-authority>Reitter, 1899</tp:taxon-authority></tp:nomenclature><tp:treatment-sec sec-type="type species" id="SECID0ETHAG"><title>Type species.</title><p><italic><tp:taxon-name><tp:taxon-name-part taxon-name-part-type="genus" reg="Cetonia">Cetonia</tp:taxon-name-part> <tp:taxon-name-part taxon-name-part-type="species" reg="submarmorea">submarmorea</tp:taxon-name-part></tp:taxon-name></italic> Burmeister, 1842.</p></tp:treatment-sec></tp:taxon-treatment>
