# Supplementary material for: Census of the fruit and flower chafers (Coleoptera, Scarabaeidae, Cetoniinae) of the Macau SAR, China
Source: Zookeys. 2021 Mar 25;1026:17–43. doi: 10.3897/zookeys.1026.60036 (PMC8018940; doi:10.3897/zookeys.1026.60036)
Supplement: XML Treatment for Protaetia (Calopotosia) orientalis orientalis [file zookeys.1026.60036-treatment10.xml]

<!DOCTYPE tp:taxon-treatment
  PUBLIC "-//TaxonX//DTD Taxonomic Treatment Publishing DTD v0 20100105//EN" "tax-treatment-NSO.dtd">
<tp:taxon-treatment xmlns:tp="http://www.plazi.org/taxpub"><tp:treatment-meta><kwd-group><label>Taxon classification</label><kwd><named-content xmlns:xlink="http://www.w3.org/1999/xlink" content-type="kingdom">Animalia</named-content></kwd><kwd><named-content xmlns:xlink="http://www.w3.org/1999/xlink" content-type="order">Coleoptera</named-content></kwd><kwd><named-content xmlns:xlink="http://www.w3.org/1999/xlink" content-type="family">Cetoniidae</named-content></kwd></kwd-group><mixed-citation publication-type="journal"><person-group><name><surname>Perissinotto</surname><given-names>Renzo</given-names></name><name><surname>Clennell</surname><given-names>Lynette</given-names></name></person-group><article-title>Census of the fruit and flower chafers (<tp:taxon-name><tp:taxon-name-part taxon-name-part-type="order">Coleoptera</tp:taxon-name-part></tp:taxon-name>, <tp:taxon-name><tp:taxon-name-part taxon-name-part-type="family">Scarabaeidae</tp:taxon-name-part></tp:taxon-name>, <tp:taxon-name><tp:taxon-name-part taxon-name-part-type="subfamily">Cetoniinae</tp:taxon-name-part></tp:taxon-name>) of the Macau SAR, China</article-title><source>Zookeys</source><day>25</day><month>3</month><year>2021</year><volume>1026</volume><fpage>17</fpage><lpage>43</lpage><pub-id pub-id-type="doi">10.3897/zookeys.1026.60036</pub-id></mixed-citation></tp:treatment-meta><tp:nomenclature><tp:taxon-name><object-id xmlns:xlink="http://www.w3.org/1999/xlink" content-type="arpha" xlink:type="simple">C4D5F2D9-35F5-5383-A13A-51D117ADDF8D</object-id>
              <tp:taxon-name-part taxon-name-part-type="genus" reg="Protaetia">Protaetia</tp:taxon-name-part> (<tp:taxon-name-part taxon-name-part-type="subgenus" reg="Calopotosia">Calopotosia</tp:taxon-name-part>) <tp:taxon-name-part taxon-name-part-type="species" reg="orientalis">orientalis</tp:taxon-name-part> <tp:taxon-name-part taxon-name-part-type="subspecies" reg="orientalis">orientalis</tp:taxon-name-part></tp:taxon-name><tp:taxon-authority>(Gory &amp; Percheron, 1833)</tp:taxon-authority><xref ref-type="fig" rid="F7">Fig. 7</xref><tp:nomenclature-citation-list><tp:nomenclature-citation><tp:taxon-name>
                  <tp:taxon-name-part taxon-name-part-type="genus" reg="Cetonia">Cetonia</tp:taxon-name-part> <tp:taxon-name-part taxon-name-part-type="species" reg="orientalis">orientalis</tp:taxon-name-part></tp:taxon-name><comment>Gory &amp; Percheron, 1833: 193</comment></tp:nomenclature-citation></tp:nomenclature-citation-list></tp:nomenclature><tp:treatment-sec sec-type="distribution" id="SECID0E6JAG"><title>Distribution.</title><p>Within the Palearctic Region, this species is known from the Chinese provinces of Chongqing, Fujian, Guangxi, Guizhou, Hubei, Hunan, Jiangxi, Sichuan, Shandong, Zhenjiang, the Hong Kong <abbrev xmlns:xlink="http://www.w3.org/1999/xlink" xlink:title="Macau Special Administrative Region" id="ABBRID0EFKAG" xlink:type="simple">SAR</abbrev>, North and South Korea as well as the Russian Far East (<xref ref-type="bibr" rid="B25">Lirong et al. 2013</xref>; <xref ref-type="bibr" rid="B3">Bezděk 2016</xref>). It is also widespread in the Oriental Region, specifically in northern India, the Kashmir region, northern Vietnam, and Laos (<xref ref-type="bibr" rid="B41">Sakai and Nagai 1998</xref>; <xref ref-type="bibr" rid="B19">Krajcik 2011</xref>).</p></tp:treatment-sec><tp:treatment-sec sec-type="material" id="SECID0EZKAG"><title>Material examined.</title><p>1♂, 1♀: Coloane, Ká-Hó, 16 Jun 2018, dead on roadside, L Clennell (<abbrev xmlns:xlink="http://www.w3.org/1999/xlink" content-type="institution" xlink:title="Macau Anglican College, Taipa" id="ABBRID0E6KAG" xlink:type="simple">MACT</abbrev>); 1♂: Coloane, A-Mà Cultural Village, 13–15 Jun 2019, aggregation on sap of <italic><tp:taxon-name><tp:taxon-name-part taxon-name-part-type="genus" reg="Albizia">Albizia</tp:taxon-name-part> <tp:taxon-name-part taxon-name-part-type="species" reg="lebbeck">lebbeck</tp:taxon-name-part></tp:taxon-name></italic>, R Perissinotto &amp; L Clennell (<abbrev xmlns:xlink="http://www.w3.org/1999/xlink" content-type="institution" xlink:title="Macau Anglican College, Taipa" id="ABBRID0EPLAG" xlink:type="simple">MACT</abbrev>); 1♂: Macau, University of East Asia Library, 4 May 1990, ER Easton leg (<abbrev xmlns:xlink="http://www.w3.org/1999/xlink" content-type="institution" xlink:title="University of Macau" id="ABBRID0EULAG" xlink:type="simple">UMEC</abbrev>); 1♀: ibidem, on building, 1 Aug 1989, ER Easton leg (<abbrev xmlns:xlink="http://www.w3.org/1999/xlink" content-type="institution" xlink:title="University of Macau" id="ABBRID0EZLAG" xlink:type="simple">UMEC</abbrev>); 1♂: ibidem 30 Jul 1989, ER Easton leg (<abbrev xmlns:xlink="http://www.w3.org/1999/xlink" content-type="institution" xlink:title="University of Macau" id="ABBRID0E5LAG" xlink:type="simple">UMEC</abbrev>); 1♂: ibidem, on building, 12 Jul 1989, ER Easton leg (<abbrev xmlns:xlink="http://www.w3.org/1999/xlink" content-type="institution" xlink:title="University of Macau" id="ABBRID0EDMAG" xlink:type="simple">UMEC</abbrev>); 1♀: ibidem no data, ER Easton leg (<abbrev xmlns:xlink="http://www.w3.org/1999/xlink" content-type="institution" xlink:title="University of Macau" id="ABBRID0EIMAG" xlink:type="simple">UMEC</abbrev>).</p></tp:treatment-sec><tp:treatment-sec sec-type="Other Macau records" id="SECID0ENMAG"><title>Other Macau records.</title><p>Taipa, University of East Asia Campus, near library, 28 May 1991 (<xref ref-type="bibr" rid="B7">Easton 1991</xref>: 111; <xref ref-type="bibr" rid="B8">1993</xref>: 55); No locality and date, 18 mm (<xref ref-type="bibr" rid="B39">Pun and Batalha 1997</xref>: 66, fig. 109); Taipa Grande, 22 May 2018, L Clennell; Coloane, 10 May 2019, R Perissinotto &amp; L Clennell; ibidem 18 May 2019, R Perissinotto &amp; L Clennell; Macau, 15 Jun 2019, Peggi Chao (pers. comm.); ibidem 8 Aug 2019, Ben Wong (pers. comm.); Alto de Coloane, 23 May 2020, R Perissinotto &amp; L Clennell; ibidem 5 Jul 2020, feeding on sap of <italic><tp:taxon-name><tp:taxon-name-part taxon-name-part-type="genus" reg="Sapium">Sapium</tp:taxon-name-part> <tp:taxon-name-part taxon-name-part-type="species" reg="discolor">discolor</tp:taxon-name-part></tp:taxon-name></italic> R Perissinotto &amp; L Clennell; Barra Hill, Macau, 9 Jul 2018 12:58, Kisu Wong (<ext-link xmlns:xlink="http://www.w3.org/1999/xlink" xlink:type="simple" ext-link-type="uri" xlink:href="https://www.inaturalist.org/observations/23843295">https://www.inaturalist.org/observations/23843295</ext-link>); Coloane Alto, Macao, 15 Jun 2019 16:11, L Clennell (<ext-link xmlns:xlink="http://www.w3.org/1999/xlink" xlink:type="simple" ext-link-type="uri" xlink:href="https://www.inaturalist.org/observations/56299608">https://www.inaturalist.org/observations/56299608</ext-link>); St. Francis Xavier’s Parish [Coloane], 12 May 2019 10:27, Kit Chang (<ext-link xmlns:xlink="http://www.w3.org/1999/xlink" xlink:type="simple" ext-link-type="uri" xlink:href="https://www.inaturalist.org/observations/24989100">https://www.inaturalist.org/observations/24989100</ext-link>); ibidem 5 Jul 2020 13:56, L Clennell (<ext-link xmlns:xlink="http://www.w3.org/1999/xlink" xlink:type="simple" ext-link-type="uri" xlink:href="https://www.inaturalist.org/observations/56110922">https://www.inaturalist.org/observations/56110922</ext-link>); Avenida Doutor Stanley Ho [Macau], 24 May 2020 11:44, Benny Kuok (<ext-link xmlns:xlink="http://www.w3.org/1999/xlink" xlink:type="simple" ext-link-type="uri" xlink:href="https://www.inaturalist.org/observations/47261733">https://www.inaturalist.org/observations/47261733</ext-link>).</p></tp:treatment-sec><tp:treatment-sec sec-type="remarks" id="SECID0EDOAG"><title>Remarks.</title><p>This is the only species currently seen in reasonable numbers in the Macau <abbrev xmlns:xlink="http://www.w3.org/1999/xlink" xlink:title="Macau Special Administrative Region" id="ABBRID0EJOAG" xlink:type="simple">SAR</abbrev>, but only from late spring and throughout the summer. Specimens are generally of a bright green colour with golden sheen and white markings, but the background colour can turn olive-green or even darker in some specimens. Adult size varies within the approximate range of 20–25 mm in <abbrev xmlns:xlink="http://www.w3.org/1999/xlink" xlink:title="total length" id="ABBRID0ENOAG" xlink:type="simple">TL</abbrev> and 10–13 mm in <abbrev xmlns:xlink="http://www.w3.org/1999/xlink" xlink:title="maximum width" id="ABBRID0EROAG" xlink:type="simple">MW</abbrev>. Its diet appears to be the most variable exhibited by any of the cetoniines encountered in Macau, with adults recorded in aggregations on sap flows of <italic><tp:taxon-name><tp:taxon-name-part taxon-name-part-type="genus" reg="Albizia">Albizia</tp:taxon-name-part> <tp:taxon-name-part taxon-name-part-type="species" reg="lebbeck">lebbeck</tp:taxon-name-part></tp:taxon-name></italic> (Fig. <xref ref-type="fig" rid="F7">7</xref>) and <italic><tp:taxon-name><tp:taxon-name-part taxon-name-part-type="genus" reg="Sapium">Sapium</tp:taxon-name-part> <tp:taxon-name-part taxon-name-part-type="species" reg="discolor">discolor</tp:taxon-name-part></tp:taxon-name></italic>. It also enters regularly into fruit-baited traps and has been observed feeding on wild figs and lychee fruits. Among the flowering trees that attract this species are <italic><tp:taxon-name><tp:taxon-name-part taxon-name-part-type="genus" reg="Acronychia">Acronychia</tp:taxon-name-part> <tp:taxon-name-part taxon-name-part-type="species" reg="pedunculata">pedunculata</tp:taxon-name-part></tp:taxon-name></italic>, <italic><tp:taxon-name><tp:taxon-name-part taxon-name-part-type="genus" reg="Litsea">Litsea</tp:taxon-name-part> <tp:taxon-name-part taxon-name-part-type="species" reg="glutinosa">glutinosa</tp:taxon-name-part></tp:taxon-name></italic>, <italic><tp:taxon-name><tp:taxon-name-part taxon-name-part-type="genus" reg="Paliurus">Paliurus</tp:taxon-name-part> <tp:taxon-name-part taxon-name-part-type="species" reg="spina-christi">spina-christi</tp:taxon-name-part></tp:taxon-name></italic> and <italic><tp:taxon-name><tp:taxon-name-part taxon-name-part-type="genus" reg="Syzigium">Syzigium</tp:taxon-name-part> <tp:taxon-name-part taxon-name-part-type="species" reg="buxifolium">buxifolium</tp:taxon-name-part></tp:taxon-name></italic>.</p><fig id="F7" position="float" orientation="portrait"><object-id xmlns:xlink="http://www.w3.org/1999/xlink" content-type="doi" xlink:type="simple">10.3897/zookeys.1026.60036.figure7</object-id><object-id xmlns:xlink="http://www.w3.org/1999/xlink" content-type="arpha" xlink:type="simple">9D12003C-4D92-51D3-974C-BB2B57BE94DD</object-id><label>Figure 7.</label><caption><p><tp:taxon-name><tp:taxon-name-part taxon-name-part-type="genus" reg="Protaetia">Protaetia</tp:taxon-name-part> (<tp:taxon-name-part taxon-name-part-type="subgenus" reg="Calopotosia">Calopotosia</tp:taxon-name-part>) <tp:taxon-name-part taxon-name-part-type="species" reg="orientalis">orientalis</tp:taxon-name-part> <tp:taxon-name-part taxon-name-part-type="subspecies" reg="orientalis">orientalis</tp:taxon-name-part></tp:taxon-name> (Gory &amp; Percheron, 1833): dorsal view of typical specimen (left) and aggregation of several individuals (right) on sap flow of <italic><tp:taxon-name><tp:taxon-name-part taxon-name-part-type="genus" reg="Albizia">Albizia</tp:taxon-name-part> <tp:taxon-name-part taxon-name-part-type="species" reg="lebbeck">lebbeck</tp:taxon-name-part></tp:taxon-name></italic>, observed at Coloane on 18 May 2019 and 15 Jun 2019, respectively (photographs: Lynette Clennell).</p></caption><graphic xmlns:xlink="http://www.w3.org/1999/xlink" xlink:href="zookeys-1026-017-g007.jpg" position="float" orientation="portrait" xlink:type="simple" id="oo_524392.jpg"><uri content-type="original_file" xlink:type="simple">https://binary.pensoft.net/fig/524392</uri></graphic></fig><p><xref ref-type="bibr" rid="B8">Easton (1993)</xref> reported that this species was regarded a minor pest, as the adults fed on lychees and other soft fruits such as peaches, while their grubs were believed to feed on the roots of grasses. Although adults are typically diurnal, with activity peaking in the hottest part of the day, they have also been found on the walls of buildings illuminated at night (<xref ref-type="bibr" rid="B8">Easton 1993</xref>). The 3<sup>rd</sup> instar larva of this species was comprehensively described and illustrated by <xref ref-type="bibr" rid="B43">Sawada (1991)</xref>. In Hong Kong, larvae have been successfully reared in captivity using fermented sawdust as food (<xref ref-type="bibr" rid="B53">Yiu 2010</xref>).</p></tp:treatment-sec><ref-list><ref id="B25"><mixed-citation xmlns:xlink="http://www.w3.org/1999/xlink" xlink:type="simple"><person-group><name name-style="western"><surname>Lirong</surname><given-names>H</given-names></name><name name-style="western"><surname>Flutsch</surname><given-names>G</given-names></name><name name-style="western"><surname>Jingke</surname><given-names>L</given-names></name><name name-style="western"><surname>Xueping</surname><given-names>Z</given-names></name><name name-style="western"><surname>Lin</surname><given-names>L</given-names></name></person-group> (<year>2013</year>) <article-title>Notes on <tp:taxon-name><tp:taxon-name-part taxon-name-part-type="family">Cetoniidae</tp:taxon-name-part></tp:taxon-name> from China (<tp:taxon-name><tp:taxon-name-part taxon-name-part-type="order">Coleoptera</tp:taxon-name-part></tp:taxon-name>, <tp:taxon-name><tp:taxon-name-part taxon-name-part-type="superfamily">Scarabaeoidea</tp:taxon-name-part></tp:taxon-name>, <tp:taxon-name><tp:taxon-name-part taxon-name-part-type="subfamily">Cetoniinae</tp:taxon-name-part></tp:taxon-name>).</article-title><source>Cetoniimania NS</source><volume>6</volume>: <fpage>34</fpage>–<lpage>39</lpage>.</mixed-citation></ref><ref id="B3"><mixed-citation xmlns:xlink="http://www.w3.org/1999/xlink" xlink:type="simple"><person-group><name name-style="western"><surname>Bezděk</surname><given-names>A</given-names></name></person-group> (<year>2016</year>) <article-title>Subfamily <tp:taxon-name><tp:taxon-name-part taxon-name-part-type="subfamily">Cetoniinae</tp:taxon-name-part></tp:taxon-name>.</article-title> In: <person-group><name name-style="western"><surname>Löbl</surname><given-names>I</given-names></name><name name-style="western"><surname>Löbl</surname><given-names>D</given-names></name></person-group> (<role>Eds</role>) <issue-title>Catalogue of Palaearctic Coleoptera (Vol.</issue-title><source>3), Revised and Updated Edition; <tp:taxon-name><tp:taxon-name-part taxon-name-part-type="superfamily">Scarabaeoidea</tp:taxon-name-part></tp:taxon-name>, <tp:taxon-name><tp:taxon-name-part taxon-name-part-type="superfamily">Scirtoidea</tp:taxon-name-part></tp:taxon-name>, <tp:taxon-name><tp:taxon-name-part taxon-name-part-type="superfamily">Dascilloidea</tp:taxon-name-part></tp:taxon-name>, <tp:taxon-name><tp:taxon-name-part taxon-name-part-type="superfamily">Buprestoidea</tp:taxon-name-part></tp:taxon-name>, <tp:taxon-name><tp:taxon-name-part taxon-name-part-type="superfamily">Byrrhoidea</tp:taxon-name-part></tp:taxon-name>. Brill, Leiden &amp; Boston</source>, <fpage>367</fpage>–<lpage>412</lpage>.</mixed-citation></ref><ref id="B41"><mixed-citation xmlns:xlink="http://www.w3.org/1999/xlink" xlink:type="simple"><person-group><name name-style="western"><surname>Sakai</surname><given-names>K</given-names></name><name name-style="western"><surname>Nagai</surname><given-names>S</given-names></name></person-group> (<year>1998</year>) <source>The Cetoniine Beetles of the World. Mushi-Sha’s Iconographic Series of Insects (Vol. 3).</source><publisher-name>Mushi-Sha</publisher-name>, <publisher-loc>Tokyo</publisher-loc>, <size units="page">421 pp</size>.</mixed-citation></ref><ref id="B19"><mixed-citation xmlns:xlink="http://www.w3.org/1999/xlink" xlink:type="simple"><person-group><name name-style="western"><surname>Krajcik</surname><given-names>M</given-names></name></person-group> (<year>2011</year>) Illustrated Catalogue of <tp:taxon-name><tp:taxon-name-part taxon-name-part-type="subfamily">Cetoniinae</tp:taxon-name-part></tp:taxon-name>, <tp:taxon-name><tp:taxon-name-part taxon-name-part-type="subfamily">Trichiinae</tp:taxon-name-part></tp:taxon-name> and <tp:taxon-name><tp:taxon-name-part taxon-name-part-type="subfamily">Valginae</tp:taxon-name-part></tp:taxon-name> of China (<tp:taxon-name><tp:taxon-name-part taxon-name-part-type="order">Coleoptera</tp:taxon-name-part></tp:taxon-name>, <tp:taxon-name><tp:taxon-name-part taxon-name-part-type="family">Cetoniidae</tp:taxon-name-part></tp:taxon-name>). ANIMMA.X, Supplement1/2011, Milan Krajcik, Plzen (Czech Republic), 113 pp + 20 pl.</mixed-citation></ref><ref id="B7"><mixed-citation xmlns:xlink="http://www.w3.org/1999/xlink" xlink:type="simple"><person-group><name name-style="western"><surname>Easton</surname><given-names>ER</given-names></name></person-group> (<year>1991</year>) <article-title>Annotated list of insects of Macau observed during 1989.</article-title><source>Entomological News</source><volume>102</volume>(<issue>2</issue>): <fpage>105</fpage>–<lpage>111</lpage>.</mixed-citation></ref><ref id="B8"><mixed-citation xmlns:xlink="http://www.w3.org/1999/xlink" xlink:type="simple"><person-group><name name-style="western"><surname>Easton</surname><given-names>ER</given-names></name></person-group> (<year>1993</year>) <source>The insects of Macau.</source><publisher-name>University of Macau Publications Centre</publisher-name>, <publisher-loc>Macau</publisher-loc>, <size units="page">58 pp</size>.</mixed-citation></ref><ref id="B39"><mixed-citation xmlns:xlink="http://www.w3.org/1999/xlink" xlink:type="simple"><person-group><name name-style="western"><surname>Pun</surname><given-names>WW</given-names></name><name name-style="western"><surname>Batalha</surname><given-names>CD de C</given-names></name></person-group> (<year>1997</year>) <source>Manual de insectos de Macau.</source><publisher-name>Câmara Municipal das llhas</publisher-name>, <publisher-loc>Macau</publisher-loc>, <size units="page">125 pp</size>. [in Chinese]</mixed-citation></ref><ref id="B43"><mixed-citation xmlns:xlink="http://www.w3.org/1999/xlink" xlink:type="simple"><person-group><name name-style="western"><surname>Sawada</surname><given-names>H</given-names></name></person-group> (<year>1991</year>) <source>Morphological and Phylogenetical Study on the Larvae of Pleurostict <tp:taxon-name><tp:taxon-name-part taxon-name-part-type="superfamily">Lamellicornia</tp:taxon-name-part></tp:taxon-name> in Japan.</source><publisher-name>Tokyo University of Agriculture Press</publisher-name>, <publisher-loc>Tokyo</publisher-loc>, <size units="page">132 pp</size>.</mixed-citation></ref><ref id="B53"><mixed-citation xmlns:xlink="http://www.w3.org/1999/xlink" xlink:type="simple"><person-group><name name-style="western"><surname>Yiu</surname><given-names>V</given-names></name></person-group> (<year>2010</year>) <article-title>Records of rose chafers (<tp:taxon-name><tp:taxon-name-part taxon-name-part-type="order">Coleoptera</tp:taxon-name-part></tp:taxon-name>, <tp:taxon-name><tp:taxon-name-part taxon-name-part-type="subfamily">Cetoniinae</tp:taxon-name-part></tp:taxon-name>) in Hong Kong.</article-title><source>Hong Kong Entomological Bulletin</source><volume>2</volume>(<issue>1</issue>): <fpage>32</fpage>–<lpage>42</lpage>. <ext-link xlink:type="simple" ext-link-type="uri" xlink:href="http://hkentsoc.org/bulletin/HKEB2(1)_rose_chafers_yiu.pdf">http://hkentsoc.org/bulletin/HKEB2(1)_rose_chafers_yiu.pdf</ext-link></mixed-citation></ref></ref-list></tp:taxon-treatment>
