# Supplementary material for: Census of the fruit and flower chafers (Coleoptera, Scarabaeidae, Cetoniinae) of the Macau SAR, China
Source: Zookeys. 2021 Mar 25;1026:17–43. doi: 10.3897/zookeys.1026.60036 (PMC8018940; doi:10.3897/zookeys.1026.60036)
Supplement: XML Treatment for Protaetia (Protaetia) fusca [file zookeys.1026.60036-treatment16.xml]

<!DOCTYPE tp:taxon-treatment
  PUBLIC "-//TaxonX//DTD Taxonomic Treatment Publishing DTD v0 20100105//EN" "tax-treatment-NSO.dtd">
<tp:taxon-treatment xmlns:tp="http://www.plazi.org/taxpub"><tp:treatment-meta><kwd-group><label>Taxon classification</label><kwd><named-content xmlns:xlink="http://www.w3.org/1999/xlink" content-type="kingdom">Animalia</named-content></kwd><kwd><named-content xmlns:xlink="http://www.w3.org/1999/xlink" content-type="order">Coleoptera</named-content></kwd><kwd><named-content xmlns:xlink="http://www.w3.org/1999/xlink" content-type="family">Cetoniidae</named-content></kwd></kwd-group><mixed-citation publication-type="journal"><person-group><name><surname>Perissinotto</surname><given-names>Renzo</given-names></name><name><surname>Clennell</surname><given-names>Lynette</given-names></name></person-group><article-title>Census of the fruit and flower chafers (<tp:taxon-name><tp:taxon-name-part taxon-name-part-type="order">Coleoptera</tp:taxon-name-part></tp:taxon-name>, <tp:taxon-name><tp:taxon-name-part taxon-name-part-type="family">Scarabaeidae</tp:taxon-name-part></tp:taxon-name>, <tp:taxon-name><tp:taxon-name-part taxon-name-part-type="subfamily">Cetoniinae</tp:taxon-name-part></tp:taxon-name>) of the Macau SAR, China</article-title><source>Zookeys</source><day>25</day><month>3</month><year>2021</year><volume>1026</volume><fpage>17</fpage><lpage>43</lpage><pub-id pub-id-type="doi">10.3897/zookeys.1026.60036</pub-id></mixed-citation></tp:treatment-meta><tp:nomenclature><tp:taxon-name><object-id xmlns:xlink="http://www.w3.org/1999/xlink" content-type="arpha" xlink:type="simple">F5D2CBC4-184A-585A-B5EC-E328992F984E</object-id>
              <tp:taxon-name-part taxon-name-part-type="genus" reg="Protaetia">Protaetia</tp:taxon-name-part> (<tp:taxon-name-part taxon-name-part-type="subgenus" reg="Protaetia">Protaetia</tp:taxon-name-part>) <tp:taxon-name-part taxon-name-part-type="species" reg="fusca">fusca</tp:taxon-name-part></tp:taxon-name><tp:taxon-authority>(Herbst, 1790)</tp:taxon-authority><xref ref-type="fig" rid="F10">Fig. 10</xref><tp:nomenclature-citation-list><tp:nomenclature-citation><tp:taxon-name>
                  <tp:taxon-name-part taxon-name-part-type="genus" reg="Cetonia">Cetonia</tp:taxon-name-part> <tp:taxon-name-part taxon-name-part-type="species" reg="fusca">fusca</tp:taxon-name-part></tp:taxon-name><comment>Herbst, 1790: 257</comment></tp:nomenclature-citation></tp:nomenclature-citation-list></tp:nomenclature><tp:treatment-sec sec-type="distribution" id="SECID0EAHBG"><title>Distribution.</title><p>Occurring widely in the Palearctic Region, especially the Chinese provinces and municipalities of Fujian, Guangdong, Guangxi, Hainan, Hubei, Jiangxi, Zhenjang, Shanghai, the Hong Kong <abbrev xmlns:xlink="http://www.w3.org/1999/xlink" xlink:title="Macau Special Administrative Region" id="ABBRID0EGHBG" xlink:type="simple">SAR</abbrev> and the island of Taiwan as well as Japan and India’s Sikkim Province (<xref ref-type="bibr" rid="B3">Bezděk 2016</xref>). Also found in the Oriental, Australian, Afrotropical, and Pacific regions (<xref ref-type="bibr" rid="B3">Bezděk 2016</xref>), particularly across SE Asia, Australia, New Guinea, Madagascar, Mauritius, Hawaii, Polynesia, Micronesia, and Melanesia (<xref ref-type="bibr" rid="B41">Sakai and Nagai 1998</xref>; <xref ref-type="bibr" rid="B19">Krajcik 2011</xref>). It has recently been intercepted in Florida and in the Caribbean countries of Bahamas and Barbados (<xref ref-type="bibr" rid="B52">Woodruff 2006</xref>), thus becoming a near-cosmopolitan species.</p></tp:treatment-sec><tp:treatment-sec sec-type="material" id="SECID0E5HBG"><title>Material examined.</title><p>1♂: Macau, University of East Asia, Jun 1990, ER Easton leg (<abbrev xmlns:xlink="http://www.w3.org/1999/xlink" content-type="institution" xlink:title="University of Macau" id="ABBRID0EEIBG" xlink:type="simple">UMEC</abbrev>); 1♂: Coloane, Cheoc Van, 29 Jun 2019, crushed on sidewalk, R Perissinotto &amp; L Clennell (<abbrev xmlns:xlink="http://www.w3.org/1999/xlink" content-type="institution" xlink:title="Macau Anglican College, Taipa" id="ABBRID0EJIBG" xlink:type="simple">MACT</abbrev>).</p></tp:treatment-sec><tp:treatment-sec sec-type="Other Macau records" id="SECID0EOIBG"><title>Other Macau records.</title><p>Coloane, Hác-Sá, 4 Apr 2019, on flowers of <italic><tp:taxon-name><tp:taxon-name-part taxon-name-part-type="genus" reg="Ligustrum">Ligustrum</tp:taxon-name-part> <tp:taxon-name-part taxon-name-part-type="species" reg="sinense">sinense</tp:taxon-name-part></tp:taxon-name></italic>, R Perissinotto; Coloane Village, 17 Jul 2020, on building wall, L Clennell; Coloane, Oscar Farm, on rice stem, 24 Oct 2020, Kit Chang (pers. comm.).</p></tp:treatment-sec><tp:treatment-sec sec-type="remarks" id="SECID0E6IBG"><title>Remarks.</title><p>Despite being one of the most worldwide spread cetoniine, this species is extremely scarce in Macau. Adults are active mainly in spring and summer and range in size from approximately 13 to 15 mm <abbrev xmlns:xlink="http://www.w3.org/1999/xlink" xlink:title="total length" id="ABBRID0EFJBG" xlink:type="simple">TL</abbrev> and from 8 to 9 mm <abbrev xmlns:xlink="http://www.w3.org/1999/xlink" xlink:title="maximum width" id="ABBRID0EJJBG" xlink:type="simple">MW</abbrev>. In Macau, they have been observed feeding only on flowers of <italic><tp:taxon-name><tp:taxon-name-part taxon-name-part-type="genus" reg="Ligustrum">Ligustrum</tp:taxon-name-part> <tp:taxon-name-part taxon-name-part-type="species" reg="sinense">sinense</tp:taxon-name-part></tp:taxon-name></italic>, but the widely used common name of Asian mango flower beetle for the species indicates a diet with this staple component in its natural habitat. Globally, it has actually shown a very variable diet, including a multitude of flowers, fruits and even bee honey. In Hawaii, where it was first recorded in 1949 (<xref ref-type="bibr" rid="B28">Maehler 1950</xref>), it is regarded as a pest, causing damage to commercially cultivated roses, maize and a wide variety of flowers and fruits. The damage caused has been regarded significant enough to justify the introduction of parasitic wasps from other regions, in an effort to exert biological control over its rapidly expanding population (<xref ref-type="bibr" rid="B52">Woodruff 2006</xref>). The entire life cycle of this species, including egg, 1<sup>st</sup>–3<sup>rd</sup> instar larvae and pupa, was comprehensively described and illustrated by <xref ref-type="bibr" rid="B44">Simpson (1990)</xref>. Larvae are compost feeders and have not been observed to attack roots of healthy plants and thus, unlike their adults, are not regarded as pests (<xref ref-type="bibr" rid="B44">Simpson 1990</xref>).</p><fig id="F10" position="float" orientation="portrait"><object-id xmlns:xlink="http://www.w3.org/1999/xlink" content-type="doi" xlink:type="simple">10.3897/zookeys.1026.60036.figure10</object-id><object-id xmlns:xlink="http://www.w3.org/1999/xlink" content-type="arpha" xlink:type="simple">7E054B73-6957-55F9-8553-1E7CB69F4DF5</object-id><label>Figure 10.</label><caption><p><tp:taxon-name><tp:taxon-name-part taxon-name-part-type="genus" reg="Protaetia">Protaetia</tp:taxon-name-part> (<tp:taxon-name-part taxon-name-part-type="subgenus" reg="Protaetia">Protaetia</tp:taxon-name-part>) <tp:taxon-name-part taxon-name-part-type="species" reg="fusca">fusca</tp:taxon-name-part></tp:taxon-name> (Herbst, 1790): dorsal (left) and side (right) views of typical specimens observed at Coloane on 4 Apr 2019 and 17 Jul 2020, respectively (photographs: Lynette Clennell).</p></caption><graphic xmlns:xlink="http://www.w3.org/1999/xlink" xlink:href="zookeys-1026-017-g010.jpg" position="float" orientation="portrait" xlink:type="simple" id="oo_524395.jpg"><uri content-type="original_file" xlink:type="simple">https://binary.pensoft.net/fig/524395</uri></graphic></fig></tp:treatment-sec><ref-list><ref id="B3"><mixed-citation xmlns:xlink="http://www.w3.org/1999/xlink" xlink:type="simple"><person-group><name name-style="western"><surname>Bezděk</surname><given-names>A</given-names></name></person-group> (<year>2016</year>) <article-title>Subfamily <tp:taxon-name><tp:taxon-name-part taxon-name-part-type="subfamily">Cetoniinae</tp:taxon-name-part></tp:taxon-name>.</article-title> In: <person-group><name name-style="western"><surname>Löbl</surname><given-names>I</given-names></name><name name-style="western"><surname>Löbl</surname><given-names>D</given-names></name></person-group> (<role>Eds</role>) <issue-title>Catalogue of Palaearctic Coleoptera (Vol.</issue-title><source>3), Revised and Updated Edition; <tp:taxon-name><tp:taxon-name-part taxon-name-part-type="superfamily">Scarabaeoidea</tp:taxon-name-part></tp:taxon-name>, <tp:taxon-name><tp:taxon-name-part taxon-name-part-type="superfamily">Scirtoidea</tp:taxon-name-part></tp:taxon-name>, <tp:taxon-name><tp:taxon-name-part taxon-name-part-type="superfamily">Dascilloidea</tp:taxon-name-part></tp:taxon-name>, <tp:taxon-name><tp:taxon-name-part taxon-name-part-type="superfamily">Buprestoidea</tp:taxon-name-part></tp:taxon-name>, <tp:taxon-name><tp:taxon-name-part taxon-name-part-type="superfamily">Byrrhoidea</tp:taxon-name-part></tp:taxon-name>. Brill, Leiden &amp; Boston</source>, <fpage>367</fpage>–<lpage>412</lpage>.</mixed-citation></ref><ref id="B41"><mixed-citation xmlns:xlink="http://www.w3.org/1999/xlink" xlink:type="simple"><person-group><name name-style="western"><surname>Sakai</surname><given-names>K</given-names></name><name name-style="western"><surname>Nagai</surname><given-names>S</given-names></name></person-group> (<year>1998</year>) <source>The Cetoniine Beetles of the World. Mushi-Sha’s Iconographic Series of Insects (Vol. 3).</source><publisher-name>Mushi-Sha</publisher-name>, <publisher-loc>Tokyo</publisher-loc>, <size units="page">421 pp</size>.</mixed-citation></ref><ref id="B19"><mixed-citation xmlns:xlink="http://www.w3.org/1999/xlink" xlink:type="simple"><person-group><name name-style="western"><surname>Krajcik</surname><given-names>M</given-names></name></person-group> (<year>2011</year>) Illustrated Catalogue of <tp:taxon-name><tp:taxon-name-part taxon-name-part-type="subfamily">Cetoniinae</tp:taxon-name-part></tp:taxon-name>, <tp:taxon-name><tp:taxon-name-part taxon-name-part-type="subfamily">Trichiinae</tp:taxon-name-part></tp:taxon-name> and <tp:taxon-name><tp:taxon-name-part taxon-name-part-type="subfamily">Valginae</tp:taxon-name-part></tp:taxon-name> of China (<tp:taxon-name><tp:taxon-name-part taxon-name-part-type="order">Coleoptera</tp:taxon-name-part></tp:taxon-name>, <tp:taxon-name><tp:taxon-name-part taxon-name-part-type="family">Cetoniidae</tp:taxon-name-part></tp:taxon-name>). ANIMMA.X, Supplement1/2011, Milan Krajcik, Plzen (Czech Republic), 113 pp + 20 pl.</mixed-citation></ref><ref id="B52"><mixed-citation xmlns:xlink="http://www.w3.org/1999/xlink" xlink:type="simple"><person-group><name name-style="western"><surname>Woodruff</surname><given-names>RE</given-names></name></person-group> (<year>2006</year>) <article-title>The Asian mango flower beetle, <italic><tp:taxon-name><tp:taxon-name-part taxon-name-part-type="genus">Protaetia</tp:taxon-name-part> <tp:taxon-name-part taxon-name-part-type="species">fusca</tp:taxon-name-part></tp:taxon-name></italic> (Herbst), and <italic><tp:taxon-name><tp:taxon-name-part taxon-name-part-type="genus">Euphoria</tp:taxon-name-part> <tp:taxon-name-part taxon-name-part-type="species">sepulcralis</tp:taxon-name-part></tp:taxon-name></italic> (Fabricius) in Florida and the West Indies (<tp:taxon-name><tp:taxon-name-part taxon-name-part-type="order">Coleoptera</tp:taxon-name-part></tp:taxon-name>: <tp:taxon-name><tp:taxon-name-part taxon-name-part-type="family">Scarabaeidae</tp:taxon-name-part></tp:taxon-name>: <tp:taxon-name><tp:taxon-name-part taxon-name-part-type="subfamily">Cetoniinae</tp:taxon-name-part></tp:taxon-name>).</article-title><source><tp:taxon-name><tp:taxon-name-part taxon-name-part-type="class">Insecta</tp:taxon-name-part></tp:taxon-name> Mundi</source><volume>20</volume>(<issue>3–4</issue>): <fpage>227</fpage>–<lpage>231</lpage>. <ext-link xlink:type="simple" ext-link-type="uri" xlink:href="https://journals.flvc.org/mundi/article/download/25091/24422">https://journals.flvc.org/mundi/article/download/25091/24422</ext-link></mixed-citation></ref><ref id="B28"><mixed-citation xmlns:xlink="http://www.w3.org/1999/xlink" xlink:type="simple"><person-group><name name-style="western"><surname>Maehler</surname><given-names>KL</given-names></name></person-group> (<year>1950</year>) <article-title><italic><tp:taxon-name><tp:taxon-name-part taxon-name-part-type="genus">Protaetia</tp:taxon-name-part> <tp:taxon-name-part taxon-name-part-type="species">fusca</tp:taxon-name-part></tp:taxon-name></italic> (Herbst). Notes and exhibitions.</article-title><source>Proceedings of the Hawaiian Entomological Society</source><volume>14</volume>(<issue>1</issue>): <fpage>1</fpage>–<lpage>9</lpage>.</mixed-citation></ref><ref id="B44"><mixed-citation xmlns:xlink="http://www.w3.org/1999/xlink" xlink:type="simple"><person-group><name name-style="western"><surname>Simpson</surname><given-names>GB</given-names></name></person-group> (<year>1990</year>) <article-title>Immature stages of <italic><tp:taxon-name><tp:taxon-name-part taxon-name-part-type="genus">Protaetia</tp:taxon-name-part> <tp:taxon-name-part taxon-name-part-type="species">fusca</tp:taxon-name-part></tp:taxon-name></italic> (Herbst) (<tp:taxon-name><tp:taxon-name-part taxon-name-part-type="order">Coleoptera</tp:taxon-name-part></tp:taxon-name>, <tp:taxon-name><tp:taxon-name-part taxon-name-part-type="family">Scarabaeidae</tp:taxon-name-part></tp:taxon-name>, <tp:taxon-name><tp:taxon-name-part taxon-name-part-type="family">Cetoniidae</tp:taxon-name-part></tp:taxon-name>) with notes on its biology.</article-title><source>Journal of the Australian Entomological Society</source><volume>29</volume>: <fpage>67</fpage>–<lpage>73</lpage>. <ext-link xlink:type="simple" ext-link-type="doi" xlink:href="10.1111/j.1440-6055.1990.tb00317.x">https://doi.org/10.1111/j.1440-6055.1990.tb00317.x</ext-link></mixed-citation></ref></ref-list></tp:taxon-treatment>
