# Supplementary material for: Census of the fruit and flower chafers (Coleoptera, Scarabaeidae, Cetoniinae) of the Macau SAR, China
Source: Zookeys. 2021 Mar 25;1026:17–43. doi: 10.3897/zookeys.1026.60036 (PMC8018940; doi:10.3897/zookeys.1026.60036)
Supplement: XML Treatment for Agestrata orichalca orichalca [file zookeys.1026.60036-treatment18.xml]

<!DOCTYPE tp:taxon-treatment
  PUBLIC "-//TaxonX//DTD Taxonomic Treatment Publishing DTD v0 20100105//EN" "tax-treatment-NSO.dtd">
<tp:taxon-treatment xmlns:tp="http://www.plazi.org/taxpub"><tp:treatment-meta><kwd-group><label>Taxon classification</label><kwd><named-content xmlns:xlink="http://www.w3.org/1999/xlink" content-type="kingdom">Animalia</named-content></kwd><kwd><named-content xmlns:xlink="http://www.w3.org/1999/xlink" content-type="order">Coleoptera</named-content></kwd><kwd><named-content xmlns:xlink="http://www.w3.org/1999/xlink" content-type="family">Cetoniidae</named-content></kwd></kwd-group><mixed-citation publication-type="journal"><person-group><name><surname>Perissinotto</surname><given-names>Renzo</given-names></name><name><surname>Clennell</surname><given-names>Lynette</given-names></name></person-group><article-title>Census of the fruit and flower chafers (<tp:taxon-name><tp:taxon-name-part taxon-name-part-type="order">Coleoptera</tp:taxon-name-part></tp:taxon-name>, <tp:taxon-name><tp:taxon-name-part taxon-name-part-type="family">Scarabaeidae</tp:taxon-name-part></tp:taxon-name>, <tp:taxon-name><tp:taxon-name-part taxon-name-part-type="subfamily">Cetoniinae</tp:taxon-name-part></tp:taxon-name>) of the Macau SAR, China</article-title><source>Zookeys</source><day>25</day><month>3</month><year>2021</year><volume>1026</volume><fpage>17</fpage><lpage>43</lpage><pub-id pub-id-type="doi">10.3897/zookeys.1026.60036</pub-id></mixed-citation></tp:treatment-meta><tp:nomenclature><tp:taxon-name><object-id xmlns:xlink="http://www.w3.org/1999/xlink" content-type="arpha" xlink:type="simple">3020A26A-575B-5B66-B61A-6E8DCCA01060</object-id>
              <tp:taxon-name-part taxon-name-part-type="genus" reg="Agestrata">Agestrata</tp:taxon-name-part>
              <tp:taxon-name-part taxon-name-part-type="species" reg="orichalca">orichalca</tp:taxon-name-part>
              <tp:taxon-name-part taxon-name-part-type="subspecies" reg="orichalca">orichalca</tp:taxon-name-part>
            </tp:taxon-name><tp:taxon-authority>(Linnaeus, 1769)</tp:taxon-authority><xref ref-type="fig" rid="F11">Fig. 11</xref><tp:nomenclature-citation-list><tp:nomenclature-citation><tp:taxon-name>
                  <tp:taxon-name-part taxon-name-part-type="genus" reg="Scarabaeus">Scarabaeus</tp:taxon-name-part> <tp:taxon-name-part taxon-name-part-type="species" reg="orichalcus">orichalcus</tp:taxon-name-part></tp:taxon-name><comment>Linnaeus, 1769: 504.</comment></tp:nomenclature-citation></tp:nomenclature-citation-list></tp:nomenclature><tp:treatment-sec sec-type="distribution" id="SECID0E2OBG"><title>Distribution.</title><p>North-eastern India (Sikkim and Arunachal Pradesh), the Chinese provinces of Guangdong, Guangxi and Hainan, the Hong Kong <abbrev xmlns:xlink="http://www.w3.org/1999/xlink" xlink:title="Macau Special Administrative Region" id="ABBRID0EBPBG" xlink:type="simple">SAR</abbrev> and Taiwan. Also widespread in the Oriental Region (<xref ref-type="bibr" rid="B3">Bezděk 2016</xref>), occurring specifically in Myanmar, Vietnam, Laos, Thailand, Malaysia and the Indonesian islands of Sumatra and Java (<xref ref-type="bibr" rid="B41">Sakai and Nagai 1998</xref>; <xref ref-type="bibr" rid="B19">Krajcik 2011</xref>).</p></tp:treatment-sec><tp:treatment-sec sec-type="material" id="SECID0ERPBG"><title>Material examined.</title><p>1♂: Macau, University of East Asia, 28 May 1989, ER Easton leg (<abbrev xmlns:xlink="http://www.w3.org/1999/xlink" content-type="institution" xlink:title="University of Macau" id="ABBRID0EXPBG" xlink:type="simple">UMEC</abbrev>); 1♂: Coloane, Cheoc Van, 15 Jun 2019, crushed on road under street light, R Perissinotto &amp; L Clennell (<abbrev xmlns:xlink="http://www.w3.org/1999/xlink" content-type="institution" xlink:title="Macau Anglican College, Taipa" id="ABBRID0E3PBG" xlink:type="simple">MACT</abbrev>); unknown sex: Alto de Coloane, 18 Oct 2020, elytron found under spot-light, R Perissinotto &amp; L Clennell (<abbrev xmlns:xlink="http://www.w3.org/1999/xlink" content-type="institution" xlink:title="Macau Anglican College, Taipa" id="ABBRID0EBQBG" xlink:type="simple">MACT</abbrev>).</p></tp:treatment-sec><tp:treatment-sec sec-type="Other Macau records" id="SECID0EGQBG"><title>Other Macau records.</title><p>Taipa, University of East Asia Campus, 3 Sep 1991, near library (in <xref ref-type="bibr" rid="B7">Easton 1991</xref>: 111, misspelt as <italic><tp:taxon-name><tp:taxon-name-part taxon-name-part-type="genus" reg="Agestrata">Agestrata</tp:taxon-name-part> <tp:taxon-name-part taxon-name-part-type="species" reg="orichalea">orichalea</tp:taxon-name-part></tp:taxon-name></italic>); No locality and date, 42 mm (in <xref ref-type="bibr" rid="B39">Pun and Batalha 1997</xref>: 65, fig. 107, misspelt as <italic><tp:taxon-name><tp:taxon-name-part taxon-name-part-type="genus" reg="Agestrata">Agestrata</tp:taxon-name-part> <tp:taxon-name-part taxon-name-part-type="species" reg="orichalcea">orichalcea</tp:taxon-name-part></tp:taxon-name></italic>); Alto de Coloane, 18 Aug 2020, on spot-light surface, R Perissinotto &amp; L Clennell; St. Francis Xavier’s Parish [Coloane], 18 Aug 2020, 14:55, L Clennell (<ext-link xmlns:xlink="http://www.w3.org/1999/xlink" xlink:type="simple" ext-link-type="uri" xlink:href="https://www.inaturalist.org/observations/56913518">https://www.inaturalist.org/observations/56913518</ext-link>).</p></tp:treatment-sec><tp:treatment-sec sec-type="remarks" id="SECID0EPRBG"><title>Remarks.</title><p>This is by far the largest cetoniine beetle in Macau, reaching a total length of 40–45 mm and a maximum width of 18–20 mm. Although it is regularly recorded in nearby Hong Kong (see e.g., <ext-link xmlns:xlink="http://www.w3.org/1999/xlink" xlink:type="simple" ext-link-type="uri" xlink:href="https://www.inaturalist.org/observations?place_id=7613%26subview=grid%26taxon_id=127588">https://www.inaturalist.org/observations?place_id=7613&amp;subview=grid&amp;taxon_id=127588</ext-link>), it is a rare occurrence in Macau. During this study only two males were recorded, one crushed on a road under a street light and a second, which also died after flying into an incandescent spot-light at the Coloane A-Mà statue. The remnants of a third specimen were also retrieved in October 2020 under the same spot-light. According to <xref ref-type="bibr" rid="B53">Yiu (2010)</xref>, this species feeds on a variety of fruits in captivity and is attracted to artificial light at night. The 3<sup>rd</sup> instar larva of this species was comprehensively described and illustrated by <xref ref-type="bibr" rid="B55">Zhang (1984)</xref>. The larval stage is most probably strictly saproxylic, and thereby depends on availability of decomposing tree trunks, which are rapidly disappearing in the area as more and more parts of the remaining natural vegetation are converted to city parks and gardens.</p><fig id="F11" position="float" orientation="portrait"><object-id xmlns:xlink="http://www.w3.org/1999/xlink" content-type="doi" xlink:type="simple">10.3897/zookeys.1026.60036.figure11</object-id><object-id xmlns:xlink="http://www.w3.org/1999/xlink" content-type="arpha" xlink:type="simple">64F8ACB1-5ACA-5B4D-8A0C-F0A60FA9BC6B</object-id><label>Figure 11.</label><caption><p><italic><tp:taxon-name><tp:taxon-name-part taxon-name-part-type="genus" reg="Agestrata">Agestrata</tp:taxon-name-part> <tp:taxon-name-part taxon-name-part-type="species" reg="orichalca">orichalca</tp:taxon-name-part> <tp:taxon-name-part taxon-name-part-type="subspecies" reg="orichalca">orichalca</tp:taxon-name-part></tp:taxon-name></italic> (Linnaeus, 1769): dorsal (left) and side (right) views of male specimen observed at Alto de Coloane on 18 Aug 2020 (photographs: Lynette Clennell).</p></caption><graphic xmlns:xlink="http://www.w3.org/1999/xlink" xlink:href="zookeys-1026-017-g011.jpg" position="float" orientation="portrait" xlink:type="simple" id="oo_524396.jpg"><uri content-type="original_file" xlink:type="simple">https://binary.pensoft.net/fig/524396</uri></graphic></fig></tp:treatment-sec><ref-list><ref id="B3"><mixed-citation xmlns:xlink="http://www.w3.org/1999/xlink" xlink:type="simple"><person-group><name name-style="western"><surname>Bezděk</surname><given-names>A</given-names></name></person-group> (<year>2016</year>) <article-title>Subfamily <tp:taxon-name><tp:taxon-name-part taxon-name-part-type="subfamily">Cetoniinae</tp:taxon-name-part></tp:taxon-name>.</article-title> In: <person-group><name name-style="western"><surname>Löbl</surname><given-names>I</given-names></name><name name-style="western"><surname>Löbl</surname><given-names>D</given-names></name></person-group> (<role>Eds</role>) <issue-title>Catalogue of Palaearctic Coleoptera (Vol.</issue-title><source>3), Revised and Updated Edition; <tp:taxon-name><tp:taxon-name-part taxon-name-part-type="superfamily">Scarabaeoidea</tp:taxon-name-part></tp:taxon-name>, <tp:taxon-name><tp:taxon-name-part taxon-name-part-type="superfamily">Scirtoidea</tp:taxon-name-part></tp:taxon-name>, <tp:taxon-name><tp:taxon-name-part taxon-name-part-type="superfamily">Dascilloidea</tp:taxon-name-part></tp:taxon-name>, <tp:taxon-name><tp:taxon-name-part taxon-name-part-type="superfamily">Buprestoidea</tp:taxon-name-part></tp:taxon-name>, <tp:taxon-name><tp:taxon-name-part taxon-name-part-type="superfamily">Byrrhoidea</tp:taxon-name-part></tp:taxon-name>. Brill, Leiden &amp; Boston</source>, <fpage>367</fpage>–<lpage>412</lpage>.</mixed-citation></ref><ref id="B41"><mixed-citation xmlns:xlink="http://www.w3.org/1999/xlink" xlink:type="simple"><person-group><name name-style="western"><surname>Sakai</surname><given-names>K</given-names></name><name name-style="western"><surname>Nagai</surname><given-names>S</given-names></name></person-group> (<year>1998</year>) <source>The Cetoniine Beetles of the World. Mushi-Sha’s Iconographic Series of Insects (Vol. 3).</source><publisher-name>Mushi-Sha</publisher-name>, <publisher-loc>Tokyo</publisher-loc>, <size units="page">421 pp</size>.</mixed-citation></ref><ref id="B19"><mixed-citation xmlns:xlink="http://www.w3.org/1999/xlink" xlink:type="simple"><person-group><name name-style="western"><surname>Krajcik</surname><given-names>M</given-names></name></person-group> (<year>2011</year>) Illustrated Catalogue of <tp:taxon-name><tp:taxon-name-part taxon-name-part-type="subfamily">Cetoniinae</tp:taxon-name-part></tp:taxon-name>, <tp:taxon-name><tp:taxon-name-part taxon-name-part-type="subfamily">Trichiinae</tp:taxon-name-part></tp:taxon-name> and <tp:taxon-name><tp:taxon-name-part taxon-name-part-type="subfamily">Valginae</tp:taxon-name-part></tp:taxon-name> of China (<tp:taxon-name><tp:taxon-name-part taxon-name-part-type="order">Coleoptera</tp:taxon-name-part></tp:taxon-name>, <tp:taxon-name><tp:taxon-name-part taxon-name-part-type="family">Cetoniidae</tp:taxon-name-part></tp:taxon-name>). ANIMMA.X, Supplement1/2011, Milan Krajcik, Plzen (Czech Republic), 113 pp + 20 pl.</mixed-citation></ref><ref id="B7"><mixed-citation xmlns:xlink="http://www.w3.org/1999/xlink" xlink:type="simple"><person-group><name name-style="western"><surname>Easton</surname><given-names>ER</given-names></name></person-group> (<year>1991</year>) <article-title>Annotated list of insects of Macau observed during 1989.</article-title><source>Entomological News</source><volume>102</volume>(<issue>2</issue>): <fpage>105</fpage>–<lpage>111</lpage>.</mixed-citation></ref><ref id="B39"><mixed-citation xmlns:xlink="http://www.w3.org/1999/xlink" xlink:type="simple"><person-group><name name-style="western"><surname>Pun</surname><given-names>WW</given-names></name><name name-style="western"><surname>Batalha</surname><given-names>CD de C</given-names></name></person-group> (<year>1997</year>) <source>Manual de insectos de Macau.</source><publisher-name>Câmara Municipal das llhas</publisher-name>, <publisher-loc>Macau</publisher-loc>, <size units="page">125 pp</size>. [in Chinese]</mixed-citation></ref><ref id="B53"><mixed-citation xmlns:xlink="http://www.w3.org/1999/xlink" xlink:type="simple"><person-group><name name-style="western"><surname>Yiu</surname><given-names>V</given-names></name></person-group> (<year>2010</year>) <article-title>Records of rose chafers (<tp:taxon-name><tp:taxon-name-part taxon-name-part-type="order">Coleoptera</tp:taxon-name-part></tp:taxon-name>, <tp:taxon-name><tp:taxon-name-part taxon-name-part-type="subfamily">Cetoniinae</tp:taxon-name-part></tp:taxon-name>) in Hong Kong.</article-title><source>Hong Kong Entomological Bulletin</source><volume>2</volume>(<issue>1</issue>): <fpage>32</fpage>–<lpage>42</lpage>. <ext-link xlink:type="simple" ext-link-type="uri" xlink:href="http://hkentsoc.org/bulletin/HKEB2(1)_rose_chafers_yiu.pdf">http://hkentsoc.org/bulletin/HKEB2(1)_rose_chafers_yiu.pdf</ext-link></mixed-citation></ref><ref id="B55"><mixed-citation xmlns:xlink="http://www.w3.org/1999/xlink" xlink:type="simple"><person-group><name name-style="western"><surname>Zhang</surname><given-names>ZL</given-names></name></person-group> (<year>1984</year>) <article-title><tp:taxon-name><tp:taxon-name-part taxon-name-part-type="order">Coleoptera</tp:taxon-name-part></tp:taxon-name>: Larvae of <tp:taxon-name><tp:taxon-name-part taxon-name-part-type="superfamily">Scarabaeoidea</tp:taxon-name-part></tp:taxon-name>.</article-title><source>Economic Insect Fauna of China</source><volume>28</volume>: <fpage>1</fpage>–<lpage>107</lpage>. [in Chinese]</mixed-citation></ref></ref-list></tp:taxon-treatment>
