# Supplementary material for: Census of the fruit and flower chafers (Coleoptera, Scarabaeidae, Cetoniinae) of the Macau SAR, China
Source: Zookeys. 2021 Mar 25;1026:17–43. doi: 10.3897/zookeys.1026.60036 (PMC8018940; doi:10.3897/zookeys.1026.60036)
Supplement: XML Treatment for Thaumastopeus shangaicus [file zookeys.1026.60036-treatment20.xml]

<!DOCTYPE tp:taxon-treatment
  PUBLIC "-//TaxonX//DTD Taxonomic Treatment Publishing DTD v0 20100105//EN" "tax-treatment-NSO.dtd">
<tp:taxon-treatment xmlns:tp="http://www.plazi.org/taxpub"><tp:treatment-meta><kwd-group><label>Taxon classification</label><kwd><named-content xmlns:xlink="http://www.w3.org/1999/xlink" content-type="kingdom">Animalia</named-content></kwd><kwd><named-content xmlns:xlink="http://www.w3.org/1999/xlink" content-type="order">Coleoptera</named-content></kwd><kwd><named-content xmlns:xlink="http://www.w3.org/1999/xlink" content-type="family">Scarabaeidae</named-content></kwd></kwd-group><mixed-citation publication-type="journal"><person-group><name><surname>Perissinotto</surname><given-names>Renzo</given-names></name><name><surname>Clennell</surname><given-names>Lynette</given-names></name></person-group><article-title>Census of the fruit and flower chafers (<tp:taxon-name><tp:taxon-name-part taxon-name-part-type="order">Coleoptera</tp:taxon-name-part></tp:taxon-name>, <tp:taxon-name><tp:taxon-name-part taxon-name-part-type="family">Scarabaeidae</tp:taxon-name-part></tp:taxon-name>, <tp:taxon-name><tp:taxon-name-part taxon-name-part-type="subfamily">Cetoniinae</tp:taxon-name-part></tp:taxon-name>) of the Macau SAR, China</article-title><source>Zookeys</source><day>25</day><month>3</month><year>2021</year><volume>1026</volume><fpage>17</fpage><lpage>43</lpage><pub-id pub-id-type="doi">10.3897/zookeys.1026.60036</pub-id></mixed-citation></tp:treatment-meta><tp:nomenclature><tp:taxon-name><object-id xmlns:xlink="http://www.w3.org/1999/xlink" content-type="arpha" xlink:type="simple">D6D827F2-3D9C-5CA2-B190-5FA902544A61</object-id>
              <tp:taxon-name-part taxon-name-part-type="genus" reg="Thaumastopeus">Thaumastopeus</tp:taxon-name-part>
              <tp:taxon-name-part taxon-name-part-type="species" reg="shangaicus">shangaicus</tp:taxon-name-part>
            </tp:taxon-name><tp:taxon-authority>Neervoort van de Poll, 1886</tp:taxon-authority><xref ref-type="fig" rid="F12">Fig. 12</xref><tp:nomenclature-citation-list><tp:nomenclature-citation><tp:taxon-name>
                  <tp:taxon-name-part taxon-name-part-type="genus" reg="Thaumastopeus">Thaumastopeus</tp:taxon-name-part> <tp:taxon-name-part taxon-name-part-type="species" reg="shangaicus">shangaicus</tp:taxon-name-part></tp:taxon-name><comment>Neervoort van de Poll, 1886: 181.</comment></tp:nomenclature-citation></tp:nomenclature-citation-list></tp:nomenclature><tp:treatment-sec sec-type="distribution" id="SECID0EGWBG"><title>Distribution.</title><p>Known in the Palearctic Region from the Chinese provinces of Hainan and Yunnan, the Shanghai Municipality and the Hong Kong <abbrev xmlns:xlink="http://www.w3.org/1999/xlink" xlink:title="Macau Special Administrative Region" id="ABBRID0EMWBG" xlink:type="simple">SAR</abbrev> (<xref ref-type="bibr" rid="B53">Yiu 2010</xref>; <xref ref-type="bibr" rid="B3">Bezděk 2016</xref>). Also widespread in the Oriental Region, specifically in Vietnam, Thailand, Laos, peninsular Malaysia as well as Sumatra and the Nias Islands in Indonesia (<xref ref-type="bibr" rid="B41">Sakai and Nagai 1998</xref>; <xref ref-type="bibr" rid="B19">Krajcik 2011</xref>).</p></tp:treatment-sec><tp:treatment-sec sec-type="material" id="SECID0EAXBG"><title>Material examined.</title><p>1♀: Coloane Village, 31 Mar 2019, extracted prematurely from broken cocoon, R Perissinotto &amp; L Clennell (<abbrev xmlns:xlink="http://www.w3.org/1999/xlink" content-type="institution" xlink:title="Macau Anglican College, Taipa" id="ABBRID0EGXBG" xlink:type="simple">MACT</abbrev>); 1♀: Coloane Village, 22 May 2020, on flowers of <italic><tp:taxon-name><tp:taxon-name-part taxon-name-part-type="genus" reg="Psychotria">Psychotria</tp:taxon-name-part> <tp:taxon-name-part taxon-name-part-type="species" reg="serpens">serpens</tp:taxon-name-part></tp:taxon-name></italic>, R Perissinotto (<abbrev xmlns:xlink="http://www.w3.org/1999/xlink" content-type="institution" xlink:title="Macau Anglican College, Taipa" id="ABBRID0EWXBG" xlink:type="simple">MACT</abbrev>); 1♂: ibidem 28 May 2020, dead on roadside, R Perissinotto (<abbrev xmlns:xlink="http://www.w3.org/1999/xlink" content-type="institution" xlink:title="Macau Anglican College, Taipa" id="ABBRID0E2XBG" xlink:type="simple">MACT</abbrev>).</p></tp:treatment-sec><tp:treatment-sec sec-type="Other Macau records" id="SECID0EAYBG"><title>Other Macau records.</title><p>No locality and date, 23 mm [in <xref ref-type="bibr" rid="B39">Pun and Batalha 1997</xref>: 66, fig. 110, reported as <italic><tp:taxon-name><tp:taxon-name-part taxon-name-part-type="genus" reg="Thaumastopeus">Thaumastopeus</tp:taxon-name-part> <tp:taxon-name-part taxon-name-part-type="species" reg="nigritus">nigritus</tp:taxon-name-part></tp:taxon-name></italic> (Frohlic)]; Coloane Village, 14 Jun 2019, on flowers of <italic><tp:taxon-name><tp:taxon-name-part taxon-name-part-type="genus" reg="Paliurus">Paliurus</tp:taxon-name-part> <tp:taxon-name-part taxon-name-part-type="species" reg="spina-christi">spina-christi</tp:taxon-name-part></tp:taxon-name></italic>, R Perissinotto &amp; L Clennell; ibidem 30 Apr 2020, on flowers of <italic><tp:taxon-name><tp:taxon-name-part taxon-name-part-type="genus" reg="Psychotria">Psychotria</tp:taxon-name-part> <tp:taxon-name-part taxon-name-part-type="species" reg="serpens">serpens</tp:taxon-name-part></tp:taxon-name></italic> R Perissinotto &amp; L Clennell; Coloane, Hác-Sá, 29 Apr 2019, emerged from cocoon found in decomposing wood, R Perissinotto &amp; L Clennell; Coloane, Cheoc Van, 4 May 2019, on flowers of <italic><tp:taxon-name><tp:taxon-name-part taxon-name-part-type="genus" reg="Litsea">Litsea</tp:taxon-name-part> <tp:taxon-name-part taxon-name-part-type="species" reg="glutinosa">glutinosa</tp:taxon-name-part></tp:taxon-name></italic>, R Perissinotto &amp; L Clennell; Alto de Coloane, 23 May 2020, R Perissinotto &amp; L Clennell; ibidem 11 Jul 2020, on sap flow of <italic><tp:taxon-name><tp:taxon-name-part taxon-name-part-type="genus" reg="Sapium">Sapium</tp:taxon-name-part> <tp:taxon-name-part taxon-name-part-type="species" reg="discolor">discolor</tp:taxon-name-part></tp:taxon-name></italic>, R Perissinotto &amp; L Clennell; Macau, Barra Hill, 16 Apr 2019, on flowers of <italic><tp:taxon-name><tp:taxon-name-part taxon-name-part-type="genus" reg="Ligustrum">Ligustrum</tp:taxon-name-part> <tp:taxon-name-part taxon-name-part-type="species" reg="sinense">sinense</tp:taxon-name-part></tp:taxon-name></italic>, R Perissinotto &amp; L Clennell; Coloane Village, 1 Jun 2019 13:51, Hannah Leung (<ext-link xmlns:xlink="http://www.w3.org/1999/xlink" xlink:type="simple" ext-link-type="uri" xlink:href="https://www.inaturalist.org/observations/27733112">https://www.inaturalist.org/observations/27733112</ext-link>); Taipa Pequena, 23 May 2020 9:56, Eric Kwan (<ext-link xmlns:xlink="http://www.w3.org/1999/xlink" xlink:type="simple" ext-link-type="uri" xlink:href="https://www.inaturalist.org/observations/47007347">https://www.inaturalist.org/observations/47007347</ext-link>).</p></tp:treatment-sec><tp:treatment-sec sec-type="remarks" id="SECID0EW1BG"><title>Remarks.</title><p>This is the second largest cetoniine species found in Macau, attaining a size in the range of 22–30 mm <abbrev xmlns:xlink="http://www.w3.org/1999/xlink" xlink:title="total length" id="ABBRID0E31BG" xlink:type="simple">TL</abbrev> and 9–13 mm <abbrev xmlns:xlink="http://www.w3.org/1999/xlink" xlink:title="maximum width" id="ABBRID0EA2BG" xlink:type="simple">MW</abbrev>. Specimens are very stable in their colour, which is generally shiny and black with a dark blue sheen. It has been confused in the past with the closely related <italic><tp:taxon-name><tp:taxon-name-part taxon-name-part-type="genus" reg="Thaumastopeus">T.</tp:taxon-name-part> <tp:taxon-name-part taxon-name-part-type="species" reg="nigritus">nigritus</tp:taxon-name-part></tp:taxon-name></italic> (Frölich, 1792) (e.g., <xref ref-type="bibr" rid="B39">Pun and Batalha 1997</xref>; <xref ref-type="bibr" rid="B53">Yiu 2010</xref>; <xref ref-type="bibr" rid="B54">Yiu and Yip 2011</xref>), which actually occurs mainly in the Indian subcontinent including the Himalayan region (<xref ref-type="bibr" rid="B19">Krajcik 2011</xref>; <xref ref-type="bibr" rid="B3">Bezděk 2016</xref>). The correct identification of <italic><tp:taxon-name><tp:taxon-name-part taxon-name-part-type="genus" reg="Thaumastopeus">T.</tp:taxon-name-part> <tp:taxon-name-part taxon-name-part-type="species" reg="shangaicus">shangaicus</tp:taxon-name-part></tp:taxon-name></italic> in the Macau and Hong Kong area has now been conclusively established through analysis of aedeagal material (S. Jákl, pers. comm.). The species is saproxylic, with larvae, cocoons and even adults having been found regularly inside decomposing tree trunks and branches (pers. obs.). Adults appear to have a very broad diet, feeding on fruits, flowers, and sap flows, but do not seem to be attracted into fruit-baited traps. In Macau, several specimens were observed on sap flows of <italic><tp:taxon-name><tp:taxon-name-part taxon-name-part-type="genus" reg="Sapium">Sapium</tp:taxon-name-part> <tp:taxon-name-part taxon-name-part-type="species" reg="discolor">discolor</tp:taxon-name-part></tp:taxon-name></italic> in July 2020 and in Hong Kong this species has often been found feeding on ripe fruits of longan and figs (<xref ref-type="bibr" rid="B53">Yiu 2010</xref>). Among the plants where <italic><tp:taxon-name><tp:taxon-name-part taxon-name-part-type="genus" reg="Thaumastopeus">T.</tp:taxon-name-part> <tp:taxon-name-part taxon-name-part-type="species" reg="shangaicus">shangaicus</tp:taxon-name-part></tp:taxon-name></italic> has been recorded feeding on flowers are <italic><tp:taxon-name><tp:taxon-name-part taxon-name-part-type="genus" reg="Litsea">Litsea</tp:taxon-name-part> <tp:taxon-name-part taxon-name-part-type="species" reg="glutinosa">glutinosa</tp:taxon-name-part></tp:taxon-name></italic>, <italic><tp:taxon-name><tp:taxon-name-part taxon-name-part-type="genus" reg="Psychotria">Psychotria</tp:taxon-name-part> <tp:taxon-name-part taxon-name-part-type="species" reg="serpens">serpens</tp:taxon-name-part></tp:taxon-name></italic>, <italic><tp:taxon-name><tp:taxon-name-part taxon-name-part-type="genus" reg="Paliurus">Paliurus</tp:taxon-name-part> <tp:taxon-name-part taxon-name-part-type="species" reg="spina-christi">spina-christi</tp:taxon-name-part></tp:taxon-name></italic>, <italic><tp:taxon-name><tp:taxon-name-part taxon-name-part-type="genus" reg="Ligustrum">Ligustrum</tp:taxon-name-part> <tp:taxon-name-part taxon-name-part-type="species" reg="sinense">sinense</tp:taxon-name-part></tp:taxon-name></italic>, and <italic><tp:taxon-name><tp:taxon-name-part taxon-name-part-type="genus" reg="Acronychia">Acronychia</tp:taxon-name-part> <tp:taxon-name-part taxon-name-part-type="species" reg="pedunculata">pedunculata</tp:taxon-name-part></tp:taxon-name></italic>.</p><fig id="F12" position="float" orientation="portrait"><object-id xmlns:xlink="http://www.w3.org/1999/xlink" content-type="doi" xlink:type="simple">10.3897/zookeys.1026.60036.figure12</object-id><object-id xmlns:xlink="http://www.w3.org/1999/xlink" content-type="arpha" xlink:type="simple">2B92B3D4-D876-58B5-AC7D-07F001B428C9</object-id><label>Figure 12.</label><caption><p><italic><tp:taxon-name><tp:taxon-name-part taxon-name-part-type="genus" reg="Thaumastopeus">Thaumastopeus</tp:taxon-name-part> <tp:taxon-name-part taxon-name-part-type="species" reg="shangaicus">shangaicus</tp:taxon-name-part></tp:taxon-name></italic> Neervoort van de Poll, 1886: dorsal (left) and side (right) views of typical specimens observed at Coloane on 30 Apr 2019 and 23 May 2020, respectively (photographs: Lynette Clennell).</p></caption><graphic xmlns:xlink="http://www.w3.org/1999/xlink" xlink:href="zookeys-1026-017-g012.jpg" position="float" orientation="portrait" xlink:type="simple" id="oo_524397.jpg"><uri content-type="original_file" xlink:type="simple">https://binary.pensoft.net/fig/524397</uri></graphic></fig></tp:treatment-sec><ref-list><ref id="B53"><mixed-citation xmlns:xlink="http://www.w3.org/1999/xlink" xlink:type="simple"><person-group><name name-style="western"><surname>Yiu</surname><given-names>V</given-names></name></person-group> (<year>2010</year>) <article-title>Records of rose chafers (<tp:taxon-name><tp:taxon-name-part taxon-name-part-type="order">Coleoptera</tp:taxon-name-part></tp:taxon-name>, <tp:taxon-name><tp:taxon-name-part taxon-name-part-type="subfamily">Cetoniinae</tp:taxon-name-part></tp:taxon-name>) in Hong Kong.</article-title><source>Hong Kong Entomological Bulletin</source><volume>2</volume>(<issue>1</issue>): <fpage>32</fpage>–<lpage>42</lpage>. <ext-link xlink:type="simple" ext-link-type="uri" xlink:href="http://hkentsoc.org/bulletin/HKEB2(1)_rose_chafers_yiu.pdf">http://hkentsoc.org/bulletin/HKEB2(1)_rose_chafers_yiu.pdf</ext-link></mixed-citation></ref><ref id="B3"><mixed-citation xmlns:xlink="http://www.w3.org/1999/xlink" xlink:type="simple"><person-group><name name-style="western"><surname>Bezděk</surname><given-names>A</given-names></name></person-group> (<year>2016</year>) <article-title>Subfamily <tp:taxon-name><tp:taxon-name-part taxon-name-part-type="subfamily">Cetoniinae</tp:taxon-name-part></tp:taxon-name>.</article-title> In: <person-group><name name-style="western"><surname>Löbl</surname><given-names>I</given-names></name><name name-style="western"><surname>Löbl</surname><given-names>D</given-names></name></person-group> (<role>Eds</role>) <issue-title>Catalogue of Palaearctic Coleoptera (Vol.</issue-title><source>3), Revised and Updated Edition; <tp:taxon-name><tp:taxon-name-part taxon-name-part-type="superfamily">Scarabaeoidea</tp:taxon-name-part></tp:taxon-name>, <tp:taxon-name><tp:taxon-name-part taxon-name-part-type="superfamily">Scirtoidea</tp:taxon-name-part></tp:taxon-name>, <tp:taxon-name><tp:taxon-name-part taxon-name-part-type="superfamily">Dascilloidea</tp:taxon-name-part></tp:taxon-name>, <tp:taxon-name><tp:taxon-name-part taxon-name-part-type="superfamily">Buprestoidea</tp:taxon-name-part></tp:taxon-name>, <tp:taxon-name><tp:taxon-name-part taxon-name-part-type="superfamily">Byrrhoidea</tp:taxon-name-part></tp:taxon-name>. Brill, Leiden &amp; Boston</source>, <fpage>367</fpage>–<lpage>412</lpage>.</mixed-citation></ref><ref id="B41"><mixed-citation xmlns:xlink="http://www.w3.org/1999/xlink" xlink:type="simple"><person-group><name name-style="western"><surname>Sakai</surname><given-names>K</given-names></name><name name-style="western"><surname>Nagai</surname><given-names>S</given-names></name></person-group> (<year>1998</year>) <source>The Cetoniine Beetles of the World. Mushi-Sha’s Iconographic Series of Insects (Vol. 3).</source><publisher-name>Mushi-Sha</publisher-name>, <publisher-loc>Tokyo</publisher-loc>, <size units="page">421 pp</size>.</mixed-citation></ref><ref id="B19"><mixed-citation xmlns:xlink="http://www.w3.org/1999/xlink" xlink:type="simple"><person-group><name name-style="western"><surname>Krajcik</surname><given-names>M</given-names></name></person-group> (<year>2011</year>) Illustrated Catalogue of <tp:taxon-name><tp:taxon-name-part taxon-name-part-type="subfamily">Cetoniinae</tp:taxon-name-part></tp:taxon-name>, <tp:taxon-name><tp:taxon-name-part taxon-name-part-type="subfamily">Trichiinae</tp:taxon-name-part></tp:taxon-name> and <tp:taxon-name><tp:taxon-name-part taxon-name-part-type="subfamily">Valginae</tp:taxon-name-part></tp:taxon-name> of China (<tp:taxon-name><tp:taxon-name-part taxon-name-part-type="order">Coleoptera</tp:taxon-name-part></tp:taxon-name>, <tp:taxon-name><tp:taxon-name-part taxon-name-part-type="family">Cetoniidae</tp:taxon-name-part></tp:taxon-name>). ANIMMA.X, Supplement1/2011, Milan Krajcik, Plzen (Czech Republic), 113 pp + 20 pl.</mixed-citation></ref><ref id="B39"><mixed-citation xmlns:xlink="http://www.w3.org/1999/xlink" xlink:type="simple"><person-group><name name-style="western"><surname>Pun</surname><given-names>WW</given-names></name><name name-style="western"><surname>Batalha</surname><given-names>CD de C</given-names></name></person-group> (<year>1997</year>) <source>Manual de insectos de Macau.</source><publisher-name>Câmara Municipal das llhas</publisher-name>, <publisher-loc>Macau</publisher-loc>, <size units="page">125 pp</size>. [in Chinese]</mixed-citation></ref><ref id="B54"><mixed-citation xmlns:xlink="http://www.w3.org/1999/xlink" xlink:type="simple"><person-group><name name-style="western"><surname>Yiu</surname><given-names>V</given-names></name><name name-style="western"><surname>Yip</surname><given-names>CH</given-names></name></person-group> (<year>2011</year>) A Photographic Guide to Hong Kong Beetles, Part 1. Hong Kong Entomological Society, 152 pp. [in Chinese]</mixed-citation></ref></ref-list></tp:taxon-treatment>
